# Supplementary material for: Bis(N-isobutyl-N-propyl­dithio­carbamato-κ2 S,S′)zinc(II)
Source: Acta Crystallogr Sect E Struct Rep Online. 2010 Jan 30;66(Pt 2):m215. doi: 10.1107/S1600536810002825 (PMC2979964; doi:10.1107/S1600536810002825)
Supplement: Supplementary file 2 [file e-66-0m215-Isup2.hkl]

# 
# h,k,l, Fc-squared, Fo-squared, sigma(Fo-squared) and status flag 
# 
data_I
_shelx_title '  P21/n' 
_shelx_refln_list_code          4 
_shelx_F_calc_maximum      212.42 
_exptl_crystal_F_000       944.00 
_reflns_d_resolution_high  0.7697 
 
loop_ 
 _symmetry_equiv_pos_as_xyz 
 'x, y, z' 
 'x+1/2, -y+1/2, z+1/2' 
 '-x, -y, -z' 
 '-x-1/2, y-1/2, -z-1/2' 
 
_cell_length_a    14.2151 
_cell_length_b    11.8527 
_cell_length_c    15.1428 
_cell_angle_alpha  90.000 
_cell_angle_beta  115.691 
_cell_angle_gamma  90.000 
 
_shelx_F_squared_multiplier     1.000 
 
loop_ 
 _refln_index_h 
 _refln_index_k 
 _refln_index_l 
 _refln_F_squared_calc 
 _refln_F_squared_meas 
 _refln_F_squared_sigma 
 _refln_observed_status 
   2   0   0       54.93       17.88      3.44 o 
   4   0   0       49.94       19.82      1.98 o 
   6   0   0     9661.35    10059.17    235.52 o 
   8   0   0     2132.73     2119.28     52.57 o 
  10   0   0     5203.72     4979.35    119.76 o 
  12   0   0       50.47       34.09      5.51 o 
  14   0   0       63.03       71.73      7.65 o 
  16   0   0      686.13      761.12     25.61 o 
   1   1   0    31910.92    34801.23    660.63 o 
   2   1   0      314.84      391.52      8.22 o 
   3   1   0        7.07       45.34      3.16 o 
   4   1   0     3566.61     3837.03     73.96 o 
   5   1   0      658.16      427.75      9.93 o 
   6   1   0       12.37       43.25      2.50 o 
   7   1   0    11206.00    11664.33    193.15 o 
   8   1   0      127.08      144.06      4.97 o 
   9   1   0     2850.02     3027.92     52.41 o 
  10   1   0     1185.80     1214.41     23.17 o 
  11   1   0     2094.34     2136.87     82.47 o 
  12   1   0      153.59      163.74      6.42 o 
  13   1   0      132.48      132.56      6.20 o 
  14   1   0      309.96      307.94     12.82 o 
  15   1   0       44.02       48.82      5.09 o 
  16   1   0       23.29       10.09      5.02 o 
   0   2   0     2648.47     3343.79     78.78 o 
   1   2   0    23831.54    26764.93    507.50 o 
   2   2   0    17115.15    17400.03    330.24 o 
   3   2   0     6185.84     7091.62    135.45 o 
   4   2   0     1320.35     1297.75     26.15 o 
   5   2   0     9566.50    10098.90    192.78 o 
   6   2   0    11637.60    12519.64    238.92 o 
   7   2   0      203.86      166.77      5.97 o 
   8   2   0     6632.41     6789.68    113.82 o 
   9   2   0      146.61      139.91      5.24 o 
  10   2   0     2387.35     2553.59     45.16 o 
  11   2   0      284.26      246.50     10.58 o 
  12   2   0       26.73       15.24      3.50 o 
  13   2   0      620.16      606.63     14.87 o 
  14   2   0      133.93      121.37      6.36 o 
  15   2   0      292.35      328.67     10.47 o 
  16   2   0       53.64       63.55      6.68 o 
   1   3   0    32282.87    36016.62    682.51 o 
   2   3   0     1072.44     1168.67     20.46 o 
   3   3   0     2149.87     2138.18     42.09 o 
   4   3   0     4155.74     4084.04     79.09 o 
   5   3   0      230.53      269.75      7.40 o 
   6   3   0     8627.28     8970.29    172.04 o 
   7   3   0     4145.13     4361.41     85.26 o 
   8   3   0      644.05      673.43     15.91 o 
   9   3   0     1509.17     1393.37     29.89 o 
  10   3   0      484.41      497.90     26.67 o 
  11   3   0      186.62      171.51      7.07 o 
  12   3   0      788.94      831.01     17.82 o 
  13   3   0      530.71      556.93     13.73 o 
  14   3   0      186.60      201.08      7.87 o 
  15   3   0       35.99       32.66      5.50 o 
  16   3   0      134.51      165.07     11.46 o 
   0   4   0     7993.27     9652.66    319.07 o 
   1   4   0      568.19      656.27     12.33 o 
   2   4   0       46.73       20.37      1.83 o 
   3   4   0    10369.89    12031.97    229.52 o 
   4   4   0      286.17      238.26      6.78 o 
   5   4   0    10269.24    10521.59    201.39 o 
   6   4   0     2488.90     2077.91     42.04 o 
   7   4   0     1980.70     1728.00     35.71 o 
   8   4   0       15.74       13.20      3.10 o 
   9   4   0       17.65       25.87      3.82 o 
  10   4   0      361.08      374.99     11.91 o 
  11   4   0      650.66      655.82     16.07 o 
  12   4   0       30.02       28.20      4.17 o 
  13   4   0      714.15      657.80     17.10 o 
  14   4   0       49.01       62.59      6.33 o 
  15   4   0      148.91      152.40      8.84 o 
  16   4   0       49.93       58.20      8.49 o 
   1   5   0      590.61      504.51     10.24 o 
   2   5   0    12902.49    12844.42    212.33 o 
   3   5   0      184.57      175.59      5.95 o 
   4   5   0     8137.65     8593.50    165.06 o 
   5   5   0     1092.94     1189.48     25.37 o 
   6   5   0     2117.48     2351.83     47.52 o 
   7   5   0      768.97      747.84     17.53 o 
   8   5   0      249.21      244.56      8.48 o 
   9   5   0      313.36      276.20      9.36 o 
  10   5   0        7.41       13.25      3.91 o 
  11   5   0       78.04       86.07      6.01 o 
  12   5   0     1329.30     1343.26     26.67 o 
  13   5   0      279.93      258.35      9.12 o 
  14   5   0      514.25      525.21     18.41 o 
  15   5   0        4.26        8.34      4.98 o 
   0   6   0      147.59      138.49      9.84 o 
   1   6   0     3560.67     4227.56     71.61 o 
   2   6   0     1934.21     2162.32     37.87 o 
   3   6   0     3472.72     3510.63     60.05 o 
   4   6   0      898.70      904.80     20.55 o 
   5   6   0     1812.70     1620.96     33.90 o 
   6   6   0      284.46      280.43      8.86 o 
   7   6   0      201.84      211.64      9.70 o 
   8   6   0       38.16       37.84      4.20 o 
   9   6   0      233.88      193.19     10.41 o 
  10   6   0       59.18       68.88      5.63 o 
  11   6   0      435.72      461.06     17.46 o 
  12   6   0      859.94      842.20     21.53 o 
  13   6   0      413.75      489.05     15.58 o 
  14   6   0       26.90       20.45      6.70 o 
  15   6   0      228.84      230.42     10.92 o 
   1   7   0     2496.92     2388.52     41.93 o 
   2   7   0      774.68      776.76     15.62 o 
   3   7   0      429.12      401.51      9.64 o 
   4   7   0     1322.20     1372.79     29.51 o 
   5   7   0      352.85      340.00     13.31 o 
   6   7   0     2250.32     2148.82     45.97 o 
   7   7   0        5.94        3.16      3.56 o 
   8   7   0        9.60       14.30      4.11 o 
   9   7   0      267.93      275.70      9.87 o 
  10   7   0       67.52       61.38      5.75 o 
  11   7   0      514.64      486.90     14.93 o 
  12   7   0      517.00      499.81     19.09 o 
  13   7   0      347.08      336.59     15.43 o 
  14   7   0       18.82       35.08      6.17 o 
   0   8   0      600.73      791.17     23.03 o 
   1   8   0      470.19      446.83     10.63 o 
   2   8   0     1688.28     1617.50     29.81 o 
   3   8   0      252.48      268.21      7.86 o 
   4   8   0        6.64       -1.78      3.44 o 
   5   8   0     2233.65     2188.10     45.58 o 
   6   8   0       60.21       94.62      6.04 o 
   7   8   0       98.13       95.98      6.19 o 
   8   8   0      786.22      836.97     20.88 o 
   9   8   0       46.78       30.97      5.05 o 
  10   8   0      313.57      304.21     11.50 o 
  11   8   0      409.47      410.04     13.85 o 
  12   8   0      123.37      135.16     10.59 o 
  13   8   0       18.83       23.33      7.18 o 
  14   8   0        9.39       12.27     12.96 o 
   1   9   0      495.58      470.69     17.05 o 
   2   9   0      135.25      151.14      6.81 o 
   3   9   0      710.17      721.26     15.66 o 
   4   9   0      253.42      243.45      9.27 o 
   5   9   0       60.90       55.76      5.34 o 
   6   9   0       55.24       41.00      5.03 o 
   7   9   0      367.44      340.95     11.66 o 
   8   9   0       26.62       20.90      4.88 o 
   9   9   0     1067.03     1155.86     27.67 o 
  10   9   0        0.16        1.50      7.35 o 
  11   9   0       50.38       59.43      8.45 o 
  12   9   0       75.67      106.53     17.98 o 
  13   9   0       19.70       28.98     17.77 o 
   0  10   0      571.16      475.23     16.97 o 
   1  10   0      651.14      613.90     23.40 o 
   2  10   0      503.20      499.86     12.50 o 
   3  10   0       90.96       95.79      5.63 o 
   4  10   0       48.58       51.17      5.80 o 
   5  10   0       89.63       76.32      8.37 o 
   6  10   0      141.95      142.69      7.77 o 
   7  10   0      146.59      126.92      7.66 o 
   8  10   0      418.03      404.95     13.55 o 
   9  10   0       46.77       66.68      6.90 o 
  10  10   0      117.20      127.50     10.74 o 
  11  10   0        3.36       -2.72      6.16 o 
  12  10   0       93.76       92.53     10.71 o 
   1  11   0      378.98      397.99     11.18 o 
   2  11   0       59.66       57.69      6.00 o 
   3  11   0       15.95       24.59      4.46 o 
   4  11   0      240.35      270.40     10.68 o 
   5  11   0       56.37       50.66      5.87 o 
   6  11   0       40.54       40.41      6.43 o 
   7  11   0       27.46       27.19      5.45 o 
   8  11   0       82.43       85.68      7.39 o 
   9  11   0       11.66        7.87     11.79 o 
  10  11   0       18.29       37.54      8.02 o 
  11  11   0       93.72      100.05     10.36 o 
   0  12   0       32.15       35.80      6.76 o 
   1  12   0       96.68      108.96      6.38 o 
   2  12   0      112.33      118.83      6.72 o 
   3  12   0      691.60      721.92     22.65 o 
   4  12   0        2.80       -0.47      6.14 o 
   5  12   0       21.47       24.24      5.44 o 
   6  12   0        9.20        4.55      4.59 o 
   7  12   0       48.35       52.47      6.49 o 
   8  12   0       37.09       37.75      6.05 o 
   9  12   0        0.14       -1.46      6.20 o 
  10  12   0       19.65       43.40      9.57 o 
   1  13   0       16.66       19.07      4.61 o 
   2  13   0      111.15      133.22     10.73 o 
   3  13   0       45.65       50.19      6.30 o 
   4  13   0      175.45      174.43     12.14 o 
   5  13   0        0.84        0.73      5.18 o 
   6  13   0       21.31       18.01      6.94 o 
   7  13   0       34.82       21.33      5.85 o 
   8  13   0       21.05       23.53     16.18 o 
   0  14   0       49.18       40.64      7.78 o 
   1  14   0       24.59       14.25      4.49 o 
   2  14   0        0.89        1.00      7.75 o 
   3  14   0      140.98      159.53      9.49 o 
   4  14   0        0.26       -1.63      4.97 o 
   5  14   0       40.68       34.13      7.88 o 
   6  14   0        5.48        7.35      5.61 o 
   1  15   0        0.68       -1.76      4.16 o 
   2  15   0        2.24       -0.57      5.15 o 
   3  15   0       35.67       55.96      7.33 o 
 -17   0   1      184.41      186.55     16.82 o 
 -15   0   1      326.37      309.67     14.15 o 
 -13   0   1      173.87      163.46      9.53 o 
 -11   0   1      342.31      337.15     12.82 o 
  -9   0   1      789.18      716.68     23.74 o 
  -7   0   1     7082.44     7943.39    186.80 o 
  -5   0   1     2169.86     2495.81     59.75 o 
  -3   0   1     8805.10     8283.88    193.16 o 
  -1   0   1       53.47       59.54      2.64 o 
   1   0   1      506.80      761.70     15.02 o 
   3   0   1      604.82      375.02     10.16 o 
   5   0   1      545.32      610.58     16.48 o 
   7   0   1      964.21     1018.36     34.53 o 
   9   0   1     1134.31     1138.83     43.84 o 
  11   0   1     1226.58     1411.19     37.95 o 
  13   0   1       44.09       52.85      6.67 o 
  15   0   1      174.09      172.70     16.71 o 
 -16   1   1      474.34      495.01     19.28 o 
 -15   1   1        0.53        0.08      3.89 o 
 -14   1   1      129.39      135.25      6.41 o 
 -13   1   1      139.11      132.83      6.10 o 
 -12   1   1      551.21      616.43     13.96 o 
 -11   1   1      762.79      769.86     28.12 o 
 -10   1   1     1864.31     1860.12     33.57 o 
  -9   1   1      691.90      605.00     12.72 o 
  -8   1   1     1092.32     1085.09     20.14 o 
  -7   1   1       73.08      113.80      7.39 o 
  -6   1   1    10836.51    11241.86    185.83 o 
  -5   1   1     1560.68     2018.97     39.75 o 
  -4   1   1     8465.55     9254.80    176.29 o 
  -3   1   1     1093.08     1239.40     24.40 o 
  -2   1   1     1851.94     1656.01     32.05 o 
  -1   1   1     4204.34     5119.82     97.83 o 
   0   1   1    13980.53    15533.69    228.80 o 
   1   1   1     4683.23     4353.20     72.09 o 
   2   1   1     3884.20     4302.15    100.80 o 
   3   1   1      233.07      175.90      5.52 o 
   4   1   1     1478.37     1304.32     26.25 o 
   5   1   1     1981.34     2157.40     42.72 o 
   6   1   1     2202.44     2220.11     38.32 o 
   7   1   1      476.88      540.12     11.20 o 
   8   1   1      113.88      109.91      4.30 o 
   9   1   1        5.93        6.17      2.58 o 
  10   1   1       79.23       72.12      4.41 o 
  11   1   1       96.94       89.35      4.89 o 
  12   1   1       97.21       87.73      5.02 o 
  13   1   1       12.30       19.88      3.81 o 
  14   1   1        3.76       -0.08      3.89 o 
  15   1   1       78.13       75.46     13.80 o 
  16   1   1       29.56       29.78      8.04 o 
 -16   2   1        9.71       -0.18      4.55 o 
 -15   2   1        7.88        2.66      4.27 o 
 -14   2   1       12.33       -1.99      3.24 o 
 -13   2   1      497.67      486.25     12.16 o 
 -12   2   1       19.96       17.70      4.03 o 
 -11   2   1       36.56       38.38      3.68 o 
 -10   2   1      129.17      125.26      5.13 o 
  -9   2   1      539.80      538.46     11.69 o 
  -8   2   1       51.49       58.35      3.30 o 
  -7   2   1     6163.05     6050.10    116.78 o 
  -6   2   1        4.10        1.68      1.88 o 
  -5   2   1     4308.76     4139.11     80.01 o 
  -4   2   1       45.63       39.57      2.69 o 
  -3   2   1    23091.53    28161.55    533.67 o 
  -2   2   1     7872.68     7857.50    149.61 o 
  -1   2   1      173.88      500.79      8.00 o 
   0   2   1       54.43       27.15      2.34 o 
   1   2   1     6120.69     6630.08     98.01 o 
   2   2   1     2099.16     1970.48     38.98 o 
   3   2   1      107.20      132.97      4.18 o 
   4   2   1      636.72      642.67     13.94 o 
   5   2   1     6778.92     7633.55    146.42 o 
   6   2   1     1169.08     1292.10     26.88 o 
   7   2   1      676.36      489.57     12.14 o 
   8   2   1      175.82      172.60      5.69 o 
   9   2   1       10.87       15.79      3.53 o 
  10   2   1      507.43      497.98     11.65 o 
  11   2   1      506.73      448.00     16.60 o 
  12   2   1        2.76        6.69      3.20 o 
  13   2   1      187.71      202.85      7.64 o 
  14   2   1       10.03       18.03      4.49 o 
  15   2   1       59.02       66.89      8.96 o 
  16   2   1       38.70       43.89     12.69 o 
 -16   3   1       99.48      101.61      7.76 o 
 -15   3   1      130.38      122.05      7.91 o 
 -14   3   1       20.51       16.85      4.67 o 
 -13   3   1       20.21       28.47      4.13 o 
 -12   3   1      187.12      177.97      7.33 o 
 -11   3   1      388.74      349.47      9.35 o 
 -10   3   1      292.69      306.46     11.31 o 
  -9   3   1      812.27      733.55     17.18 o 
  -8   3   1      920.00      969.11     21.34 o 
  -7   3   1      196.86      220.35      6.98 o 
  -6   3   1     9891.59    10276.75    196.59 o 
  -5   3   1     5422.24     6210.31    119.41 o 
  -4   3   1       79.05       78.79      3.92 o 
  -3   3   1      283.03      288.09      7.98 o 
  -2   3   1      137.49      134.30      6.38 o 
  -1   3   1      104.50      152.79      3.49 o 
   0   3   1     2801.69     3247.64     48.55 o 
   1   3   1     1448.96     1569.30     24.07 o 
   2   3   1     2674.15     2619.28     44.25 o 
   3   3   1      563.31      499.26     11.25 o 
   4   3   1       31.04       39.94      3.38 o 
   5   3   1      301.21      322.28      8.58 o 
   6   3   1       24.73       35.16      4.70 o 
   7   3   1     1977.07     1966.92     40.13 o 
   8   3   1      138.49      123.23      5.62 o 
   9   3   1      859.35      824.93     19.47 o 
  10   3   1      109.21      112.21      5.31 o 
  11   3   1       21.59       18.48      3.47 o 
  12   3   1       25.06       34.92      7.20 o 
  13   3   1      116.55      107.92      5.98 o 
  14   3   1        0.76       -0.43      3.52 o 
  15   3   1        5.88        1.62      5.54 o 
 -16   4   1       58.34       77.57      8.71 o 
 -15   4   1      166.02      193.14      9.76 o 
 -14   4   1        7.16        9.33      4.51 o 
 -13   4   1      496.01      530.82     13.33 o 
 -12   4   1      154.25      144.96      6.35 o 
 -11   4   1      497.12      495.37     13.77 o 
 -10   4   1      533.90      474.74     26.77 o 
  -9   4   1      626.78      558.04     14.13 o 
  -8   4   1     1035.83     1089.01     23.80 o 
  -7   4   1      435.86      501.05     12.45 o 
  -6   4   1      131.90      205.04     14.60 o 
  -5   4   1       29.60        6.35      2.19 o 
  -4   4   1     3734.79     4279.46     83.02 o 
  -3   4   1        1.64        9.46      1.88 o 
  -2   4   1      876.18      746.21     12.20 o 
  -1   4   1      553.34      477.59      8.24 o 
   0   4   1      997.88     1067.33     16.92 o 
   1   4   1    11935.05    11973.05    176.81 o 
   2   4   1       11.32        7.95      1.60 o 
   3   4   1        6.81        1.05      1.74 o 
   4   4   1      706.17      855.21     18.56 o 
   5   4   1     1289.43     1478.47     30.59 o 
   6   4   1     2211.25     2176.73     44.08 o 
   7   4   1     1053.38     1138.93     24.78 o 
   8   4   1     1368.76     1391.20     29.91 o 
   9   4   1      324.77      307.17      9.90 o 
  10   4   1      180.02      189.83      8.04 o 
  11   4   1        2.71        5.79      3.27 o 
  12   4   1      155.26      174.07      7.17 o 
  13   4   1        1.10        2.03      3.68 o 
  14   4   1        8.59        7.07      5.16 o 
  15   4   1       47.07       44.24      7.41 o 
 -16   5   1       55.38       51.67      6.88 o 
 -15   5   1        7.05        0.15      5.19 o 
 -14   5   1       74.41       79.33      6.94 o 
 -13   5   1      249.04      225.33      9.89 o 
 -12   5   1      205.01      205.23     11.68 o 
 -11   5   1      194.10      197.76     10.37 o 
 -10   5   1      781.55      732.54     18.15 o 
  -9   5   1       81.15       87.85      5.26 o 
  -8   5   1        9.88       11.60      3.10 o 
  -7   5   1      163.75      136.80      5.87 o 
  -6   5   1       43.58       34.79      4.09 o 
  -5   5   1      365.43      343.52      9.20 o 
  -4   5   1      250.17      305.08      8.41 o 
  -3   5   1      188.92       94.85      4.14 o 
  -2   5   1      965.18     1018.86     16.44 o 
  -1   5   1     5257.88     5734.89     85.56 o 
   0   5   1     3395.80     3732.32     56.26 o 
   1   5   1     2759.46     3223.46     54.77 o 
   2   5   1      348.86      347.32      7.88 o 
   3   5   1       19.29       46.29      3.29 o 
   4   5   1       60.38       72.98      4.02 o 
   5   5   1      637.59      640.69     15.09 o 
   6   5   1      989.87      748.92     17.39 o 
   7   5   1      442.74      380.09     10.79 o 
   8   5   1        1.37        6.98      3.21 o 
   9   5   1      442.90      464.24     13.15 o 
  10   5   1      240.44      235.75      9.19 o 
  11   5   1      279.32      247.81      9.81 o 
  12   5   1       32.58       31.00      4.49 o 
  13   5   1       10.71       16.99      4.22 o 
  14   5   1       14.83       12.73      4.97 o 
  15   5   1      120.04      136.29     23.95 o 
 -15   6   1       14.24       13.95      5.62 o 
 -14   6   1       47.79       50.88      6.43 o 
 -13   6   1       24.31       32.05      7.09 o 
 -12   6   1      760.43      744.06     24.30 o 
 -11   6   1       22.05       20.00      4.50 o 
 -10   6   1       30.09       32.42      7.87 o 
  -9   6   1       38.77       49.51      4.66 o 
  -8   6   1      140.50       93.17      8.30 o 
  -7   6   1      340.68      288.20     14.51 o 
  -6   6   1       65.81       82.49      7.43 o 
  -5   6   1        0.77        1.72      2.58 o 
  -4   6   1      220.05      279.97      8.38 o 
  -3   6   1      736.81      592.16     10.55 o 
  -2   6   1      293.36      344.15      6.83 o 
  -1   6   1       17.06       16.07      1.91 o 
   0   6   1     6836.97     6382.07    106.88 o 
   1   6   1        4.60        2.16      2.03 o 
   2   6   1       25.32       28.28      6.85 o 
   3   6   1     1489.06     1525.41     27.63 o 
   4   6   1     1838.18     1692.33     35.17 o 
   5   6   1       51.02       44.10      4.14 o 
   6   6   1      906.89      963.60     21.97 o 
   7   6   1     1171.14     1087.17     24.54 o 
   8   6   1       74.35       72.43      6.35 o 
   9   6   1      187.66      169.25      7.50 o 
  10   6   1      494.05      486.53     14.12 o 
  11   6   1       15.39        8.86      4.44 o 
  12   6   1        0.34        3.32      4.73 o 
  13   6   1      193.13      194.52      8.27 o 
  14   6   1       37.75       28.04      7.34 o 
 -15   7   1       18.63       30.04      6.12 o 
 -14   7   1       74.86       64.14      8.86 o 
 -13   7   1        1.07       -0.41      5.46 o 
 -12   7   1      202.32      225.31     12.56 o 
 -11   7   1      568.26      561.07     15.85 o 
 -10   7   1       55.39       63.58      5.75 o 
  -9   7   1       49.16       72.78      5.41 o 
  -8   7   1       53.43       84.38      5.65 o 
  -7   7   1      661.67      656.58     19.88 o 
  -6   7   1      730.72      763.87     18.35 o 
  -5   7   1      950.82      978.05     22.13 o 
  -4   7   1     2540.42     2437.45     42.33 o 
  -3   7   1      234.37      213.41      7.19 o 
  -2   7   1       80.00       99.00      4.35 o 
  -1   7   1     2089.33     2081.38     42.60 o 
   0   7   1      325.45      301.32      7.93 o 
   1   7   1       74.81       75.37      6.20 o 
   2   7   1     1501.33     1808.78     32.56 o 
   3   7   1      908.98      970.34     18.98 o 
   4   7   1       34.49       46.69      4.26 o 
   5   7   1      478.74      392.62     11.37 o 
   6   7   1      834.98      828.00     23.97 o 
   7   7   1      826.32      879.64     25.31 o 
   8   7   1        4.57        7.01      3.88 o 
   9   7   1      284.06      272.48     11.48 o 
  10   7   1        2.89       -4.37      5.32 o 
  11   7   1        0.81        0.05      4.50 o 
  12   7   1      142.99      158.25      8.79 o 
  13   7   1       36.20       48.61      8.08 o 
  14   7   1      164.86      165.14     28.50 o 
 -14   8   1       17.54       19.97      7.45 o 
 -13   8   1        6.88       13.12      6.25 o 
 -12   8   1        9.79        4.71      6.45 o 
 -11   8   1        0.12        1.50      5.99 o 
 -10   8   1      145.34      136.93      8.00 o 
  -9   8   1       10.91       12.66      4.26 o 
  -8   8   1      314.90      320.39     10.82 o 
  -7   8   1      518.60      484.27     13.72 o 
  -6   8   1        7.96        9.24      3.96 o 
  -5   8   1      326.76      298.98     10.01 o 
  -4   8   1      512.58      436.96     12.38 o 
  -3   8   1       35.57       16.77      3.16 o 
  -2   8   1      100.46       79.08      4.56 o 
  -1   8   1       28.56       34.93      3.39 o 
   0   8   1      261.51      336.14      8.84 o 
   1   8   1        3.38        4.00      3.65 o 
   2   8   1      213.97      200.34     10.59 o 
   3   8   1      848.79      814.20     16.85 o 
   4   8   1      626.65      493.04     33.58 o 
   5   8   1      256.17      240.69      9.02 o 
   6   8   1     1844.47     1706.13     36.89 o 
   7   8   1      350.99      304.59     10.61 o 
   8   8   1       59.83       57.41      5.71 o 
   9   8   1      188.44      185.80      8.66 o 
  10   8   1      218.80      205.06     10.12 o 
  11   8   1      120.10      120.37     12.44 o 
  12   8   1      140.61      160.30     11.37 o 
  13   8   1      117.89      125.69     10.67 o 
 -13   9   1        0.03       -1.07      6.09 o 
 -12   9   1       10.56        7.77      6.54 o 
 -11   9   1      119.83       98.10      9.50 o 
 -10   9   1       51.59       52.82     16.13 o 
  -9   9   1        7.22        3.39      4.96 o 
  -8   9   1      131.16      135.97     11.62 o 
  -7   9   1      290.09      291.44     10.50 o 
  -6   9   1      908.07      904.76     26.46 o 
  -5   9   1      406.18      434.77     13.03 o 
  -4   9   1      136.24      124.20      7.84 o 
  -3   9   1      271.41      269.26      8.27 o 
  -2   9   1       39.42       34.34      4.47 o 
  -1   9   1      728.56      601.84     17.95 o 
   0   9   1       37.71       33.00      3.74 o 
   1   9   1      221.41      218.63     11.23 o 
   2   9   1      184.89      166.09      6.42 o 
   3   9   1        1.89        6.36      3.54 o 
   4   9   1      792.57      790.99     30.68 o 
   5   9   1     1054.17     1051.53     24.78 o 
   6   9   1      882.18      905.63     28.21 o 
   7   9   1       18.17       14.67      4.69 o 
   8   9   1        3.50        6.38      4.88 o 
   9   9   1       93.15      109.73     10.33 o 
  10   9   1      309.49      313.72     12.82 o 
  11   9   1        3.65        2.97      5.44 o 
  12   9   1       89.34       83.82      9.53 o 
  13   9   1       35.34       31.47      8.08 o 
 -13  10   1        9.41       10.77      7.07 o 
 -12  10   1       47.97       56.36      9.23 o 
 -11  10   1       12.63       13.57     18.03 o 
 -10  10   1       20.11       22.66      7.44 o 
  -9  10   1       59.43       81.58      7.05 o 
  -8  10   1        0.77        0.20      4.60 o 
  -7  10   1        8.61        0.44      4.96 o 
  -6  10   1       57.43       53.40      5.55 o 
  -5  10   1      218.85      190.03      8.45 o 
  -4  10   1      158.06      174.32      8.07 o 
  -3  10   1      657.99      628.97     19.25 o 
  -2  10   1        0.27       -0.20      3.22 o 
  -1  10   1       24.64       18.02      3.77 o 
   0  10   1     1150.03     1188.53     27.39 o 
   1  10   1       68.70       75.26      5.07 o 
   2  10   1        0.72        3.74      3.33 o 
   3  10   1      446.88      489.99     12.46 o 
   4  10   1      219.31      190.58      8.57 o 
   5  10   1      721.31      695.02     18.53 o 
   6  10   1        6.45       -0.67      4.39 o 
   7  10   1       96.76       88.13      6.82 o 
   8  10   1       92.08       92.21      7.26 o 
   9  10   1       33.44       49.92      6.48 o 
  10  10   1       70.58       96.36      7.74 o 
  11  10   1       62.07       54.03      8.78 o 
  12  10   1        8.78        7.79      7.27 o 
 -12  11   1        0.27       -9.16      6.65 o 
 -11  11   1        0.31        1.53      6.58 o 
 -10  11   1       26.42       24.93     12.43 o 
  -9  11   1       30.33       29.25      7.54 o 
  -8  11   1       69.16       84.98      7.08 o 
  -7  11   1       23.82       21.34      5.24 o 
  -6  11   1        8.78       10.99      6.20 o 
  -5  11   1        7.93       11.80      4.50 o 
  -4  11   1      709.73      686.64     18.56 o 
  -3  11   1      210.83      222.82      8.18 o 
  -2  11   1      198.65      173.60      7.21 o 
  -1  11   1      110.68       96.68      5.85 o 
   0  11   1      107.89       93.48      5.72 o 
   1  11   1        2.34        3.05      4.20 o 
   2  11   1      565.07      557.47     13.97 o 
   3  11   1       10.08        7.86      4.17 o 
   4  11   1      226.65      236.30     10.01 o 
   5  11   1       18.69       19.55      5.21 o 
   6  11   1        8.79        3.41      4.73 o 
   7  11   1        2.43        6.19      4.61 o 
   8  11   1        0.28       -2.48      4.71 o 
   9  11   1        7.78        6.65      6.75 o 
  10  11   1        2.78       -5.27      9.10 o 
  11  11   1        3.21       -1.33      6.30 o 
 -10  12   1       14.72       18.50      7.42 o 
  -9  12   1        0.47       -5.15      6.25 o 
  -8  12   1       42.00       39.30      8.19 o 
  -7  12   1       46.37       48.29      6.18 o 
  -6  12   1        5.27        0.54      4.49 o 
  -5  12   1       59.87       67.53      6.65 o 
  -4  12   1        3.60        4.74      5.89 o 
  -3  12   1      231.48      248.72     11.52 o 
  -2  12   1      187.97      181.42      7.84 o 
  -1  12   1       14.23       14.17      4.01 o 
   0  12   1       25.32       23.05      4.41 o 
   1  12   1       50.90       42.04      5.54 o 
   2  12   1       15.54        9.74      4.65 o 
   3  12   1      381.64      409.78     12.13 o 
   4  12   1       93.61      116.41      7.82 o 
   5  12   1       25.67       17.77      5.36 o 
   6  12   1       70.23       92.28     10.71 o 
   7  12   1       33.88       31.33      5.94 o 
   8  12   1        8.51       12.18      5.44 o 
   9  12   1       13.43       22.08      7.10 o 
  -9  13   1       53.72       58.38      9.40 o 
  -8  13   1       19.74       27.52      8.49 o 
  -7  13   1       64.08       75.49     14.33 o 
  -6  13   1       37.13       38.46      8.64 o 
  -5  13   1       11.10        3.71      4.54 o 
  -4  13   1       32.06       22.15      5.49 o 
  -3  13   1      198.03      207.40     11.92 o 
  -2  13   1        1.30       -4.65      3.86 o 
  -1  13   1        5.90       -2.86      3.66 o 
   0  13   1        3.52        2.85      4.05 o 
   1  13   1       69.91       42.14      5.32 o 
   2  13   1       14.35       25.82      4.97 o 
   3  13   1       58.86       66.63      7.16 o 
   4  13   1      112.05      126.52      8.58 o 
   5  13   1        0.32        1.63      5.21 o 
   6  13   1      129.73      118.90     13.17 o 
   7  13   1        9.40        8.34      5.52 o 
   8  13   1       14.81       26.04     11.19 o 
  -7  14   1       26.78       28.70      9.31 o 
  -6  14   1       18.38       20.04      5.61 o 
  -5  14   1        9.26        7.40      4.88 o 
  -4  14   1       81.03       96.22      8.48 o 
  -3  14   1        4.33        7.41      5.01 o 
  -2  14   1       26.92       36.83      5.21 o 
  -1  14   1        1.76        1.56      4.02 o 
   0  14   1        0.54        2.64      4.05 o 
   1  14   1        1.77       -1.33      4.14 o 
   2  14   1       67.80       73.66      6.62 o 
   3  14   1       12.66       21.97      5.68 o 
   4  14   1       16.38        1.48      6.66 o 
   5  14   1       31.28       29.74     11.10 o 
   6  14   1        1.59        0.11      5.61 o 
  -4  15   1        0.10       -4.92      5.01 o 
  -3  15   1       96.58      117.00      8.77 o 
  -2  15   1       53.38       37.09      6.60 o 
  -1  15   1        0.58        3.20      5.87 o 
   0  15   1        2.18        8.75      4.57 o 
   1  15   1       37.73       28.97      5.24 o 
   2  15   1       31.48       43.98      6.02 o 
   3  15   1        0.20        5.79      5.83 o 
 -16   0   2       55.26       42.51     10.26 o 
 -14   0   2      404.87      447.55     16.79 o 
 -12   0   2     6107.28     6542.80    220.82 o 
 -10   0   2      373.39      345.47     12.14 o 
  -8   0   2      941.05      745.10     25.96 o 
  -6   0   2       29.16       73.52      3.90 o 
  -4   0   2     2376.78     2006.96     47.86 o 
  -2   0   2      764.27      812.36     19.59 o 
   0   0   2    14893.01    18365.56    427.15 o 
   2   0   2     6816.15     7005.21    133.78 o 
   4   0   2     9829.34    11363.42    265.13 o 
   6   0   2     7800.56     7457.86    175.58 o 
   8   0   2      496.67      623.62     18.33 o 
  10   0   2     3112.05     3122.97    108.61 o 
  12   0   2        8.59       11.61      5.02 o 
  14   0   2      314.90      336.94     22.53 o 
 -17   1   2        2.50       -1.77      6.56 o 
 -16   1   2      136.61      148.30     10.53 o 
 -15   1   2       59.20       59.27      6.02 o 
 -14   1   2      180.47      214.95      9.13 o 
 -13   1   2     1179.61     1137.53     22.74 o 
 -12   1   2        0.48       -3.56      4.32 o 
 -11   1   2     1477.81     1348.27     61.53 o 
 -10   1   2      503.48      471.18     12.39 o 
  -9   1   2      174.33      180.33      5.69 o 
  -8   1   2      355.96      303.63      7.26 o 
  -7   1   2      443.76      543.86     10.87 o 
  -6   1   2      397.35      473.78      9.43 o 
  -5   1   2    13140.87    14347.48    272.71 o 
  -4   1   2       18.99       13.64      1.37 o 
  -3   1   2     3165.12     3729.02     87.49 o 
  -2   1   2     4967.04     6137.92    143.32 o 
  -1   1   2    23233.75    27350.25    449.87 o 
   0   1   2    21032.75    23899.24    321.02 o 
   1   1   2     1072.28      911.74     14.10 o 
   2   1   2     6441.71     5758.84     85.38 o 
   3   1   2      904.85      967.32     19.75 o 
   4   1   2      423.98      472.66     10.77 o 
   5   1   2    11195.03    11988.57    198.07 o 
   6   1   2       13.36       11.96      2.13 o 
   7   1   2     2287.95     2183.40     38.18 o 
   8   1   2       37.53       45.65      3.22 o 
   9   1   2     2927.93     2899.19     50.59 o 
  10   1   2      164.40      144.49      5.86 o 
  11   1   2       11.57       14.06      3.32 o 
  12   1   2       78.23       79.75      4.94 o 
  13   1   2       37.58       32.93      4.16 o 
  14   1   2      175.40      171.58     11.33 o 
  15   1   2      617.93      650.78     23.63 o 
 -17   2   2       90.68       91.37     14.75 o 
 -16   2   2      170.32      189.87     12.32 o 
 -15   2   2      129.79      127.27      7.73 o 
 -14   2   2        3.69       -5.65      3.77 o 
 -13   2   2      298.60      265.92      8.56 o 
 -12   2   2      815.69      793.14     35.29 o 
 -11   2   2      727.43      732.61     16.11 o 
 -10   2   2      597.68      531.26     11.74 o 
  -9   2   2     1048.86     1020.61     19.42 o 
  -8   2   2     1489.73     1371.61     24.84 o 
  -7   2   2     2085.80     1995.41     40.00 o 
  -6   2   2     6959.46     7838.12    150.08 o 
  -5   2   2     1969.05     1911.91     37.75 o 
  -4   2   2      458.54      421.38      9.32 o 
  -3   2   2     5794.12     6569.59    125.45 o 
  -2   2   2    10688.12    12978.80    246.65 o 
  -1   2   2      330.93      229.75      4.14 o 
   0   2   2     2340.02     2989.34     40.69 o 
   1   2   2    16414.16    19524.60    262.23 o 
   2   2   2     8796.32    10476.65    154.69 o 
   3   2   2     4156.99     4930.77     94.86 o 
   4   2   2      230.84      172.13      6.12 o 
   5   2   2      370.09      397.71      9.88 o 
   6   2   2     5173.14     5413.32    104.96 o 
   7   2   2      177.74      172.17      6.38 o 
   8   2   2     3680.28     3282.83     56.64 o 
   9   2   2      115.71      120.77      5.22 o 
  10   2   2       65.19       49.06      5.00 o 
  11   2   2      418.08      407.13     16.78 o 
  12   2   2      250.59      259.73      9.84 o 
  13   2   2      134.30      143.60      6.60 o 
  14   2   2       47.43       37.09      7.73 o 
  15   2   2       47.11       62.62     19.14 o 
 -17   3   2       31.66       19.77      8.35 o 
 -16   3   2       94.09      105.30      7.73 o 
 -15   3   2       33.68       45.69      5.69 o 
 -14   3   2      366.19      347.43     12.18 o 
 -13   3   2       97.84       97.39      5.52 o 
 -12   3   2      153.07      157.28      7.54 o 
 -11   3   2      311.54      320.19      8.71 o 
 -10   3   2      225.50      229.20      6.90 o 
  -9   3   2      147.83      143.05      7.69 o 
  -8   3   2     5876.15     6127.50    118.61 o 
  -7   3   2        6.90        6.66      2.32 o 
  -6   3   2    11790.07    13112.41    250.01 o 
  -5   3   2      211.53      155.65      4.94 o 
  -4   3   2       15.21        8.77      1.58 o 
  -3   3   2       85.09       73.33      5.77 o 
  -2   3   2     2979.25     3493.50     67.45 o 
  -1   3   2      646.64      857.78     13.59 o 
   0   3   2     9002.66     9447.01    127.39 o 
   1   3   2      256.48      196.39      3.68 o 
   2   3   2     6865.56     6897.11    102.39 o 
   3   3   2     4007.54     4552.78     88.00 o 
   4   3   2    10905.60    11802.92    225.30 o 
   5   3   2     4648.98     4508.19     87.72 o 
   6   3   2       82.86       68.14      3.88 o 
   7   3   2      370.54      417.50     11.10 o 
   8   3   2     1229.22     1160.83     25.55 o 
   9   3   2     1381.52     1454.45     27.28 o 
  10   3   2     1645.15     1622.30     30.35 o 
  11   3   2       13.30       13.33      3.42 o 
  12   3   2      101.69       90.24      5.50 o 
  13   3   2       21.41       13.89      4.80 o 
  14   3   2       49.80       44.33      7.77 o 
  15   3   2       82.78      102.85     18.98 o 
 -16   4   2       14.09       14.96      5.21 o 
 -15   4   2      197.22      223.52     10.28 o 
 -14   4   2        1.74        5.33      6.49 o 
 -13   4   2      400.42      408.73     28.14 o 
 -12   4   2      187.51      167.81      9.78 o 
 -11   4   2        4.54        1.72      3.25 o 
 -10   4   2      524.26      475.45     31.44 o 
  -9   4   2     1819.26     1855.44     38.51 o 
  -8   4   2       85.11       71.43      4.19 o 
  -7   4   2    11858.32    11836.91    226.50 o 
  -6   4   2       22.45       26.76      2.78 o 
  -5   4   2     2006.36     1813.41     36.52 o 
  -4   4   2     1416.55     1646.58     33.17 o 
  -3   4   2      436.92      532.46     11.97 o 
  -2   4   2     3504.19     3677.96     55.19 o 
  -1   4   2     2490.62     2342.46     35.63 o 
   0   4   2      228.10      183.54      3.63 o 
   1   4   2     6082.73     5866.80     87.41 o 
   2   4   2       10.46        7.19      1.95 o 
   3   4   2    12397.96    13113.36    250.16 o 
   4   4   2       69.88      116.51      7.15 o 
   5   4   2     2062.01     2025.51     41.11 o 
   6   4   2       82.55       82.81      4.44 o 
   7   4   2      367.13      371.48     10.48 o 
   8   4   2        3.42       14.63      3.65 o 
   9   4   2     2355.89     2225.27     46.29 o 
  10   4   2      402.20      406.90     12.39 o 
  11   4   2      753.90      706.49     15.88 o 
  12   4   2       12.87       15.36      3.85 o 
  13   4   2      115.83      124.18     14.45 o 
  14   4   2       43.27       49.89      9.36 o 
  15   4   2       18.17       19.04     10.58 o 
 -16   5   2      262.50      280.71     12.23 o 
 -15   5   2        5.58        1.42      6.89 o 
 -14   5   2      436.35      443.18     14.73 o 
 -13   5   2       41.74       20.78      5.18 o 
 -12   5   2        0.51       -4.47      4.83 o 
 -11   5   2      234.40      235.61      9.17 o 
 -10   5   2      913.15      881.53     24.98 o 
  -9   5   2      816.59      857.92     19.93 o 
  -8   5   2     2655.19     2502.74     50.71 o 
  -7   5   2       66.33       69.64      4.20 o 
  -6   5   2     3645.67     3578.82     70.49 o 
  -5   5   2      374.57      368.10      9.59 o 
  -4   5   2     2888.86     3061.53     60.34 o 
  -3   5   2     6420.57     6455.24    107.42 o 
  -2   5   2       22.13       14.34      2.08 o 
  -1   5   2     3631.99     3934.10     59.23 o 
   0   5   2     6917.37     7517.49    111.81 o 
   1   5   2      968.87      861.93     14.41 o 
   2   5   2     9462.19     9620.15    159.68 o 
   3   5   2     1207.60     1183.20     25.09 o 
   4   5   2     2674.25     2878.65     57.33 o 
   5   5   2      127.82      177.14      6.52 o 
   6   5   2      868.62      798.33     18.60 o 
   7   5   2     1280.03     1297.91     28.26 o 
   8   5   2       56.91       82.87      6.69 o 
   9   5   2      201.49      156.96     10.86 o 
  10   5   2      629.96      640.84     17.03 o 
  11   5   2        3.76        1.49      4.15 o 
  12   5   2      502.65      548.89     13.88 o 
  13   5   2       15.08        8.37      5.78 o 
  14   5   2       84.88       99.43     10.06 o 
 -16   6   2       70.53       88.72      8.02 o 
 -15   6   2      334.86      350.18     13.40 o 
 -14   6   2      184.62      186.49      9.72 o 
 -13   6   2      365.57      379.85     16.26 o 
 -12   6   2      288.94      230.60     12.32 o 
 -11   6   2      308.94      286.12     13.18 o 
 -10   6   2      952.50      994.16     26.76 o 
  -9   6   2      195.98      210.23      9.75 o 
  -8   6   2      280.49      291.46      9.27 o 
  -7   6   2     2807.44     2822.66     56.77 o 
  -6   6   2      104.26      106.54      5.09 o 
  -5   6   2     2399.37     2176.41     44.22 o 
  -4   6   2     1712.81     1633.17     33.82 o 
  -3   6   2      992.56      962.40     19.88 o 
  -2   6   2     8552.73     9503.33    141.17 o 
  -1   6   2     5321.05     5462.84     81.96 o 
   0   6   2     2194.11     2237.63     34.76 o 
   1   6   2     7391.63     7826.77    116.74 o 
   2   6   2      596.96      612.37     12.64 o 
   3   6   2     6229.88     6120.55    102.89 o 
   4   6   2     1405.07     1590.34     33.41 o 
   5   6   2       14.34       14.45      3.40 o 
   6   6   2      672.82      568.41     14.68 o 
   7   6   2      559.76      580.81     15.55 o 
   8   6   2       66.40       58.53      5.05 o 
   9   6   2      109.69      101.95      6.23 o 
  10   6   2        2.83        4.10      4.03 o 
  11   6   2      602.54      587.58     16.66 o 
  12   6   2       24.02       29.50      5.43 o 
  13   6   2       90.63       91.76      7.81 o 
  14   6   2       84.45       85.66     15.55 o 
 -15   7   2       26.95       14.42      5.65 o 
 -14   7   2      130.67      143.33     10.79 o 
 -13   7   2      379.42      405.05     18.14 o 
 -12   7   2      142.50      143.15     15.33 o 
 -11   7   2      900.02      824.08     30.46 o 
 -10   7   2       16.19       17.36      4.13 o 
  -9   7   2      106.29      108.45      6.11 o 
  -8   7   2      906.52      865.54     20.52 o 
  -7   7   2      361.33      246.78     18.13 o 
  -6   7   2     3021.30     2909.52     58.71 o 
  -5   7   2        3.55        2.34      3.10 o 
  -4   7   2       93.39       84.67      3.55 o 
  -3   7   2     5479.11     5626.81     84.63 o 
  -2   7   2       32.79       29.44      2.50 o 
  -1   7   2     4491.41     4213.26     63.95 o 
   0   7   2     2650.66     2597.86     40.36 o 
   1   7   2      467.51      520.26     11.47 o 
   2   7   2      157.39      138.97      5.16 o 
   3   7   2     3002.73     2874.45     50.18 o 
   4   7   2     2177.42     2262.97     46.58 o 
   5   7   2      887.91      820.53     51.26 o 
   6   7   2      161.99      159.64      7.24 o 
   7   7   2      303.54      259.53     14.60 o 
   8   7   2      363.01      342.27     11.29 o 
   9   7   2        0.91        3.32      4.06 o 
  10   7   2      751.01      716.78     19.19 o 
  11   7   2      122.49      155.07      8.54 o 
  12   7   2        1.14        0.91      4.55 o 
  13   7   2       74.86       99.89     10.39 o 
 -14   8   2      188.36      183.84     14.86 o 
 -13   8   2      170.75      161.50     11.27 o 
 -12   8   2      257.49      196.18     11.94 o 
 -11   8   2       19.72       17.88      6.60 o 
 -10   8   2     1528.49     1500.35     42.02 o 
  -9   8   2        1.27        3.75      3.87 o 
  -8   8   2      140.30      138.32      6.91 o 
  -7   8   2     2057.25     2053.60     43.27 o 
  -6   8   2      198.14      236.29      8.91 o 
  -5   8   2       82.55       74.49      9.83 o 
  -4   8   2     4639.08     4683.91     92.46 o 
  -3   8   2      123.20      142.91      5.57 o 
  -2   8   2     1698.97     1522.57     24.85 o 
  -1   8   2      799.20      701.17     12.92 o 
   0   8   2     1108.56     1121.35     21.67 o 
   1   8   2       32.18       39.24      3.54 o 
   2   8   2        0.61       -2.81      2.66 o 
   3   8   2      176.94      170.50      6.35 o 
   4   8   2     2738.01     2879.02     71.68 o 
   5   8   2      119.36      122.69     12.48 o 
   6   8   2     1684.02     1640.34     35.79 o 
   7   8   2      166.78      200.06     10.49 o 
   8   8   2      502.55      517.34     15.20 o 
   9   8   2      342.04      362.46     12.72 o 
  10   8   2        0.68        4.44      4.87 o 
  11   8   2       59.76       65.14      6.85 o 
  12   8   2       46.78       50.00      8.76 o 
  13   8   2       50.00       57.00     14.49 o 
 -14   9   2       48.28       54.77      8.75 o 
 -13   9   2      139.64      136.87     11.39 o 
 -12   9   2        3.61        1.51      9.78 o 
 -11   9   2      400.17      388.30     19.93 o 
 -10   9   2       59.12       70.07      8.52 o 
  -9   9   2     1262.02     1391.07     39.74 o 
  -8   9   2       47.39       43.44      5.10 o 
  -7   9   2        7.86        5.46      3.98 o 
  -6   9   2      672.78      666.02     17.28 o 
  -5   9   2     1826.57     1685.55     44.50 o 
  -4   9   2       42.86       50.76      5.05 o 
  -3   9   2     3218.60     3077.92    107.45 o 
  -2   9   2        6.20        2.91      3.05 o 
  -1   9   2      415.83      361.45     19.51 o 
   0   9   2      419.40      366.58     16.67 o 
   1   9   2      573.13      553.15     24.58 o 
   2   9   2        5.58        3.82      3.06 o 
   3   9   2      471.58      465.35     11.67 o 
   4   9   2       98.20       87.56      6.12 o 
   5   9   2      929.07      891.08     21.97 o 
   6   9   2      433.45      441.71     13.59 o 
   7   9   2     1600.17     1657.20     36.95 o 
   8   9   2        5.13        7.22      4.96 o 
   9   9   2       21.48       13.04      5.41 o 
  10   9   2       42.30       41.53      6.42 o 
  11   9   2       71.42       71.47      7.29 o 
  12   9   2        9.80        2.96     10.36 o 
 -13  10   2       36.96       40.59      8.48 o 
 -12  10   2      179.65      175.54     12.52 o 
 -11  10   2       78.70       85.96      9.83 o 
 -10  10   2      416.66      440.63     18.62 o 
  -9  10   2      445.26      424.69     17.90 o 
  -8  10   2       28.14       26.21      5.35 o 
  -7  10   2        0.86        0.87      3.86 o 
  -6  10   2      128.65      113.21      6.80 o 
  -5  10   2       13.10       13.83      4.38 o 
  -4  10   2     1020.96      990.62     29.46 o 
  -3  10   2      110.67      101.00      8.62 o 
  -2  10   2     1600.65     1529.97     47.03 o 
  -1  10   2       22.51       14.22      3.74 o 
   0  10   2      573.30      564.85     13.52 o 
   1  10   2        2.86        0.00      3.36 o 
   2  10   2      310.90      296.58      9.25 o 
   3  10   2       72.58       78.84      5.33 o 
   4  10   2      433.47      381.78     12.47 o 
   5  10   2      396.94      401.75     12.94 o 
   6  10   2      502.36      524.53     15.50 o 
   7  10   2       94.26       99.56      7.84 o 
   8  10   2      204.83      187.46     13.82 o 
   9  10   2      127.30      134.50      8.48 o 
  10  10   2        7.60        2.42      6.78 o 
  11  10   2        0.51       -3.72      6.23 o 
 -12  11   2       11.67       10.41      7.60 o 
 -11  11   2      169.91      219.25     13.95 o 
 -10  11   2       24.76       17.92      7.27 o 
  -9  11   2       96.40       93.12      9.80 o 
  -8  11   2      105.01      120.99     10.23 o 
  -7  11   2        2.65       -0.40      4.48 o 
  -6  11   2       38.69       43.30      5.69 o 
  -5  11   2       40.31       35.96      6.69 o 
  -4  11   2       50.55       54.95      5.80 o 
  -3  11   2      806.88      808.54     19.20 o 
  -2  11   2       23.01       15.40      3.93 o 
  -1  11   2     1215.28     1129.00     23.26 o 
   0  11   2        0.17       -2.37      4.03 o 
   1  11   2        0.54       -4.60      3.49 o 
   2  11   2      563.63      571.73     15.26 o 
   3  11   2      870.52      888.51     19.55 o 
   4  11   2       23.44       20.42      5.07 o 
   5  11   2      326.71      330.59     12.08 o 
   6  11   2      207.47      197.66      9.53 o 
   7  11   2      121.13      135.11      9.11 o 
   8  11   2       41.24       33.71      6.04 o 
   9  11   2        3.77        7.19      5.32 o 
  10  11   2        4.59        5.92      5.31 o 
 -11  12   2       48.75       59.50     11.10 o 
 -10  12   2       76.70       93.93     10.59 o 
  -9  12   2      126.05      110.08     10.87 o 
  -8  12   2       36.40       51.36      8.42 o 
  -7  12   2        5.20        1.05     10.68 o 
  -6  12   2        4.91       10.73     11.37 o 
  -5  12   2      162.16      161.93      9.84 o 
  -4  12   2      181.68      178.91      9.06 o 
  -3  12   2       15.74        8.77      4.65 o 
  -2  12   2      264.16      219.76     11.33 o 
  -1  12   2        2.03        5.88      3.95 o 
   0  12   2       50.35       57.91      5.36 o 
   1  12   2      538.92      551.20     14.35 o 
   2  12   2       88.41       81.47      6.16 o 
   3  12   2       72.55       73.79      6.17 o 
   4  12   2      172.81      153.67      8.70 o 
   5  12   2        8.36        3.62      4.77 o 
   6  12   2       89.17       71.80      6.95 o 
   7  12   2        0.33       -5.43      4.60 o 
   8  12   2        9.55       17.46      6.26 o 
   9  12   2        2.60       -1.94      6.17 o 
  -9  13   2      118.73      143.26     12.53 o 
  -8  13   2       66.54       51.49      8.82 o 
  -7  13   2        9.03        9.69      6.96 o 
  -6  13   2       25.95       20.19      5.51 o 
  -5  13   2       41.82       36.39      7.66 o 
  -4  13   2      116.84      132.11      8.44 o 
  -3  13   2      153.36      153.56     11.27 o 
  -2  13   2       21.27       28.94      4.89 o 
  -1  13   2       20.19       28.28      4.95 o 
   0  13   2       54.87       51.82      5.50 o 
   1  13   2        0.14        2.89      4.30 o 
   2  13   2      424.90      456.79     13.27 o 
   3  13   2        5.48       11.39      5.31 o 
   4  13   2       14.66       15.81      5.44 o 
   5  13   2       18.61       14.51      5.36 o 
   6  13   2       31.76       49.13      7.22 o 
   7  13   2       61.08       72.10     10.01 o 
  -7  14   2       35.77       34.44      8.09 o 
  -6  14   2        5.65        2.41      6.94 o 
  -5  14   2      119.00      117.44      8.62 o 
  -4  14   2       23.93       35.88      8.58 o 
  -3  14   2       59.26       55.44      8.64 o 
  -2  14   2        3.90       -2.29      3.89 o 
  -1  14   2        4.78        0.83      4.38 o 
   0  14   2       22.15       28.56      5.16 o 
   1  14   2       27.67       25.47      5.15 o 
   2  14   2        0.10        1.21      4.26 o 
   3  14   2       98.72       98.25      9.40 o 
   4  14   2       11.78       11.45      5.64 o 
   5  14   2       44.90       53.75      7.30 o 
  -4  15   2       31.46       32.29      9.80 o 
  -3  15   2        0.49        6.56      5.34 o 
  -2  15   2       82.62       81.08      7.74 o 
  -1  15   2        0.06        5.19      4.45 o 
   0  15   2        2.66        2.16      4.73 o 
   1  15   2        5.20        5.97      4.69 o 
   2  15   2       58.03       68.16      7.83 o 
 -17   0   3      110.59      123.21     14.49 o 
 -15   0   3       77.76       95.92     12.16 o 
 -13   0   3       15.73        5.49      4.70 o 
 -11   0   3     2333.77     2315.54    277.29 o 
  -9   0   3      283.46      335.71     11.18 o 
  -7   0   3     1408.27     1543.98     44.52 o 
  -5   0   3     4961.52     4876.57    114.60 o 
  -3   0   3       23.23       14.48      1.35 o 
  -1   0   3    45121.25    57617.66   1093.00 o 
   3   0   3     8872.85     9562.06    185.36 o 
   5   0   3     3150.28     2727.55     65.80 o 
   7   0   3      622.08      583.53     21.36 o 
   9   0   3     1115.00     1059.73     29.17 o 
  11   0   3      233.45      213.55     10.45 o 
  13   0   3       86.60       88.09     12.80 o 
  15   0   3      180.03      219.97     19.88 o 
 -17   1   3        8.22       22.91      6.51 o 
 -16   1   3        4.92       -3.14      4.97 o 
 -15   1   3      161.05      153.19     10.17 o 
 -14   1   3       67.71       71.42      6.61 o 
 -13   1   3       26.06       21.24      4.09 o 
 -12   1   3      333.26      328.88      9.05 o 
 -11   1   3       23.67       40.49      3.57 o 
 -10   1   3       77.76       90.49      4.10 o 
  -9   1   3      169.88      164.68      5.14 o 
  -8   1   3     1780.05     1710.29     30.16 o 
  -7   1   3      972.28      999.12     21.61 o 
  -6   1   3      795.46      677.70     12.64 o 
  -5   1   3     2037.22     2328.82     39.41 o 
  -4   1   3     3546.45     4108.87     96.80 o 
  -3   1   3      160.97      142.30      6.40 o 
  -2   1   3    10452.22    11167.05    212.56 o 
  -1   1   3    19560.41    21443.98    406.97 o 
   0   1   3    16175.06    18354.17    270.08 o 
   1   1   3     6260.30     7191.03    106.43 o 
   2   1   3      265.25      369.69      6.63 o 
   3   1   3     2660.86     3115.27     47.05 o 
   4   1   3     2476.90     2780.92     54.56 o 
   5   1   3       10.72       25.48      3.62 o 
   6   1   3     2931.31     3040.04     52.00 o 
   7   1   3      378.58      313.60      8.70 o 
   8   1   3      563.31      544.33     11.88 o 
   9   1   3      454.63      415.63     12.64 o 
  10   1   3     1618.07     1693.16     31.38 o 
  11   1   3       12.57        9.36      3.26 o 
  12   1   3        1.55        5.02      5.64 o 
  13   1   3       36.50       38.12      7.48 o 
  14   1   3        0.01       -2.24      6.54 o 
  15   1   3       40.75       47.16      8.86 o 
 -17   2   3       15.54       21.90      6.35 o 
 -16   2   3      114.68      127.28     10.36 o 
 -15   2   3       84.02       84.89      6.71 o 
 -14   2   3      292.30      302.87     10.93 o 
 -13   2   3       73.06       86.34      6.07 o 
 -12   2   3       60.98       74.79      4.63 o 
 -11   2   3        2.88       -1.50      2.51 o 
 -10   2   3      139.01      120.17      5.17 o 
  -9   2   3      408.24      434.90      9.71 o 
  -8   2   3        2.33        2.60      1.97 o 
  -7   2   3     8987.48     9746.16    227.74 o 
  -6   2   3     1111.36     1240.85     25.24 o 
  -5   2   3      365.84      365.03      8.41 o 
  -4   2   3      674.71      832.80     16.99 o 
  -3   2   3     1088.95     1185.87     23.56 o 
  -2   2   3      868.84     1044.66     20.81 o 
  -1   2   3    12782.81    13563.42    223.29 o 
   0   2   3     5759.27     6494.52     87.73 o 
   1   2   3       10.80       12.78      1.36 o 
   2   2   3      180.62      109.86      3.03 o 
   3   2   3     3168.88     2986.72     45.31 o 
   4   2   3      932.37      717.01     15.74 o 
   5   2   3        8.91       10.87      3.38 o 
   6   2   3       53.73       63.28      3.83 o 
   7   2   3      633.03      602.94     12.57 o 
   8   2   3      122.65      127.78      5.02 o 
   9   2   3     3755.61     3922.62     94.90 o 
  10   2   3        9.53        0.69      5.50 o 
  11   2   3       74.46       78.75      4.92 o 
  12   2   3       64.76       65.23     10.26 o 
  13   2   3       61.58       51.71     12.48 o 
  14   2   3       61.12       65.97      9.24 o 
  15   2   3       23.30       20.91      7.96 o 
 -17   3   3      113.67       94.48      9.53 o 
 -16   3   3       38.45       53.48      8.57 o 
 -15   3   3       37.08       27.63      5.13 o 
 -14   3   3      276.78      283.14     13.68 o 
 -13   3   3      110.72      113.88      6.88 o 
 -12   3   3       97.98       90.22      4.82 o 
 -11   3   3        8.67       10.72      2.82 o 
 -10   3   3       75.47       62.41      6.82 o 
  -9   3   3       24.29       16.51      2.78 o 
  -8   3   3     2029.91     1930.92     39.12 o 
  -7   3   3     1507.87     1321.52     27.29 o 
  -6   3   3     1978.37     1837.27     36.76 o 
  -5   3   3     7575.62     7250.72    138.82 o 
  -4   3   3       10.80       31.63      2.09 o 
  -3   3   3     1871.14     2005.31     39.36 o 
  -2   3   3     2465.18     2645.43     44.56 o 
  -1   3   3     3946.78     3841.99     57.40 o 
   0   3   3     2044.20     2098.01     29.06 o 
   1   3   3      264.37      231.85      4.30 o 
   2   3   3     2857.15     3182.63     43.85 o 
   3   3   3      289.01      309.21      7.09 o 
   4   3   3      335.54      359.00      9.22 o 
   5   3   3     2215.32     2518.46     50.32 o 
   6   3   3      212.62      178.55      8.73 o 
   7   3   3      270.02      246.57      8.81 o 
   8   3   3     1297.36     1223.08     26.99 o 
   9   3   3        9.19        9.39      3.23 o 
  10   3   3      788.91      764.55     16.45 o 
  11   3   3      332.71      335.63     13.65 o 
  12   3   3       96.41       89.71     18.40 o 
  13   3   3       38.66       26.14      8.88 o 
  14   3   3        0.27       -0.09      6.42 o 
 -17   4   3        1.01        2.98      9.99 o 
 -16   4   3      120.65      113.39      8.11 o 
 -15   4   3       73.77       81.15      9.88 o 
 -14   4   3      197.66      171.18      8.67 o 
 -13   4   3       86.54       89.52      6.59 o 
 -12   4   3       43.76       49.74      5.53 o 
 -11   4   3      196.92      213.76      7.97 o 
 -10   4   3       14.90        8.72      3.07 o 
  -9   4   3      207.62      229.34      7.66 o 
  -8   4   3       48.02       54.95      4.70 o 
  -7   4   3      409.05      396.13     20.28 o 
  -6   4   3     4464.20     4875.41     94.51 o 
  -5   4   3     1425.56     1654.72     33.42 o 
  -4   4   3     1634.89     1832.88     36.60 o 
  -3   4   3     1351.84     1370.33     27.79 o 
  -2   4   3      151.80      202.07      4.84 o 
  -1   4   3     2610.34     3104.17     46.87 o 
   0   4   3      356.36      405.28      6.63 o 
   1   4   3     3783.00     3707.66     50.89 o 
   2   4   3      304.87      366.23      7.38 o 
   3   4   3     3153.72     3472.02     59.08 o 
   4   4   3     1135.37     1133.04     24.15 o 
   5   4   3      614.00      463.86     13.59 o 
   6   4   3      702.39      703.06     16.58 o 
   7   4   3       39.01       45.75      4.15 o 
   8   4   3      563.05      476.93     13.16 o 
   9   4   3      227.02      216.74      8.74 o 
  10   4   3       51.84       62.95      5.91 o 
  11   4   3       25.90       28.64      4.13 o 
  12   4   3      155.71      158.48      8.47 o 
  13   4   3       40.68       22.61      7.29 o 
  14   4   3       37.68       22.78      7.91 o 
 -16   5   3        1.61       -0.86      5.09 o 
 -15   5   3      156.66      170.47      9.28 o 
 -14   5   3      193.14      223.02     10.92 o 
 -13   5   3     1430.26     1449.88     33.37 o 
 -12   5   3       42.22       42.01      6.60 o 
 -11   5   3       66.20       39.59      5.91 o 
 -10   5   3      275.75      280.91     27.23 o 
  -9   5   3       87.56       88.83      4.90 o 
  -8   5   3      225.90      270.41     12.11 o 
  -7   5   3      729.48      700.45     16.21 o 
  -6   5   3      320.94      296.95     13.88 o 
  -5   5   3     1403.41     1302.28     27.09 o 
  -4   5   3     2820.96     2683.54     53.19 o 
  -3   5   3     2782.84     2858.16     48.66 o 
  -2   5   3      340.98      440.96      8.16 o 
  -1   5   3      165.56      171.59      4.34 o 
   0   5   3      435.57      455.99      7.56 o 
   1   5   3      757.22      719.54     11.17 o 
   2   5   3     1546.31     1255.86     20.43 o 
   3   5   3     4398.29     4314.75     84.42 o 
   4   5   3        0.22        5.51      2.62 o 
   5   5   3       29.81       16.56      3.70 o 
   6   5   3      417.27      370.71     10.68 o 
   7   5   3      123.95      118.39      6.92 o 
   8   5   3        4.03        3.04      6.11 o 
   9   5   3       47.91       79.24      5.75 o 
  10   5   3      209.09      218.37     12.86 o 
  11   5   3       37.44       44.39     10.01 o 
  12   5   3        2.93        5.95      4.56 o 
  13   5   3       70.89       81.86      9.45 o 
  14   5   3        1.91       -2.98      8.46 o 
 -16   6   3       18.16        6.05      5.26 o 
 -15   6   3        0.01       -1.10      5.04 o 
 -14   6   3      331.13      369.35     19.80 o 
 -13   6   3      504.97      429.09     17.12 o 
 -12   6   3      509.22      495.27     18.32 o 
 -11   6   3       41.24       40.81      6.32 o 
 -10   6   3      326.34      288.52     16.18 o 
  -9   6   3      322.01      251.63     11.18 o 
  -8   6   3      315.23      284.05      8.91 o 
  -7   6   3     2047.32     1765.36     36.73 o 
  -6   6   3      371.13      337.13      9.53 o 
  -5   6   3      143.78      170.73      6.25 o 
  -4   6   3     1725.40     2026.86     35.43 o 
  -3   6   3      938.67     1044.26     19.26 o 
  -2   6   3     3412.70     3835.15     58.19 o 
  -1   6   3      149.35      106.26      4.32 o 
   0   6   3      474.97      508.62      9.62 o 
   1   6   3      421.11      312.77      6.88 o 
   2   6   3      302.64      283.60      6.62 o 
   3   6   3     2272.37     2354.17     41.35 o 
   4   6   3     1021.31     1060.44     30.84 o 
   5   6   3        4.10       13.44      3.35 o 
   6   6   3       39.99       63.32      4.86 o 
   7   6   3       27.46       22.52      4.12 o 
   8   6   3       81.94       75.45      5.58 o 
   9   6   3      227.99      221.26     13.07 o 
  10   6   3        0.51        4.83      4.23 o 
  11   6   3       49.82       68.01     13.38 o 
  12   6   3        5.82        5.95      4.86 o 
  13   6   3       32.61       30.14      8.00 o 
 -15   7   3       21.36       30.40     10.48 o 
 -14   7   3      105.63      108.34      9.82 o 
 -13   7   3      238.69      246.62     13.27 o 
 -12   7   3      534.58      548.10     20.08 o 
 -11   7   3      112.22      109.87      8.78 o 
 -10   7   3      476.74      445.70     19.30 o 
  -9   7   3       86.73       99.46      5.80 o 
  -8   7   3        1.24        2.63      3.36 o 
  -7   7   3     1295.40     1285.74     67.54 o 
  -6   7   3      319.64      329.82      9.98 o 
  -5   7   3      494.64      477.66     10.46 o 
  -4   7   3      108.99      114.96      6.21 o 
  -3   7   3      492.30      460.48     11.37 o 
  -2   7   3      629.30      654.16     11.92 o 
  -1   7   3        0.93        4.44      2.04 o 
   0   7   3      200.20      197.51      5.42 o 
   1   7   3      306.65      332.41      7.45 o 
   2   7   3       95.45       81.12      4.21 o 
   3   7   3        3.52        8.77      3.01 o 
   4   7   3     3301.72     3271.80     65.80 o 
   5   7   3     1102.55     1045.76     23.98 o 
   6   7   3      121.36      135.26      6.85 o 
   7   7   3      145.81      146.48      7.27 o 
   8   7   3        0.75        0.04      3.89 o 
   9   7   3       56.79       59.43      5.93 o 
  10   7   3       40.81       38.53      7.81 o 
  11   7   3      128.67      125.72     10.56 o 
  12   7   3      141.46      181.86     12.47 o 
  13   7   3        2.40        3.95     10.52 o 
 -15   8   3        0.69        9.30      6.30 o 
 -14   8   3        6.53        5.73      6.26 o 
 -13   8   3      100.93      129.71     10.46 o 
 -12   8   3      314.75      313.70     18.45 o 
 -11   8   3      204.65      226.02     12.33 o 
 -10   8   3      106.93      114.18      9.19 o 
  -9   8   3      326.50      308.43     13.77 o 
  -8   8   3       18.81       16.66      4.02 o 
  -7   8   3       15.72       14.76      3.93 o 
  -6   8   3     2586.37     2544.52     69.16 o 
  -5   8   3       76.97       62.93     16.45 o 
  -4   8   3        3.58        3.82      2.89 o 
  -3   8   3     2054.70     2284.99     40.28 o 
  -2   8   3      339.24      294.19      7.00 o 
  -1   8   3       72.89       92.34      4.73 o 
   0   8   3      834.37      789.07     14.35 o 
   1   8   3      182.09      177.21      6.31 o 
   2   8   3      327.88      345.04      9.16 o 
   3   8   3       79.95       41.27      4.03 o 
   4   8   3      430.11      420.62     12.43 o 
   5   8   3      164.94      176.08      7.91 o 
   6   8   3      198.60      202.53      8.71 o 
   7   8   3      107.91      110.42      9.67 o 
   8   8   3      191.70      194.34      9.54 o 
   9   8   3        1.69        0.48      4.87 o 
  10   8   3      126.34      132.23      8.08 o 
  11   8   3       20.19       13.40      7.14 o 
  12   8   3       18.65       23.30      8.35 o 
 -14   9   3       62.11       67.11      9.11 o 
 -13   9   3      153.93      202.62     13.15 o 
 -12   9   3       17.22        8.01      6.58 o 
 -11   9   3        9.77       13.81      9.52 o 
 -10   9   3      442.20      488.97     19.06 o 
  -9   9   3        2.80       12.40      6.02 o 
  -8   9   3      228.70      231.97      9.79 o 
  -7   9   3       41.42       25.37      4.43 o 
  -6   9   3       51.63       69.52      5.66 o 
  -5   9   3        1.52        7.29      5.50 o 
  -4   9   3     1096.86     1046.20     24.36 o 
  -3   9   3      571.73      557.69     18.34 o 
  -2   9   3      798.53      789.31     23.54 o 
  -1   9   3       29.83       16.87      3.43 o 
   0   9   3        5.61        8.26      3.08 o 
   1   9   3       15.55       11.54      3.28 o 
   2   9   3       67.00       66.73      4.62 o 
   3   9   3      231.45      239.34      7.95 o 
   4   9   3      328.45      325.12     11.08 o 
   5   9   3      343.08      382.31     18.27 o 
   6   9   3       34.84       24.23      5.01 o 
   7   9   3        8.77        2.13      4.49 o 
   8   9   3      124.28      128.64      7.89 o 
   9   9   3       29.20       29.97      5.69 o 
  10   9   3       18.53       17.41      5.73 o 
  11   9   3       16.14       19.22      8.10 o 
  12   9   3        8.06        2.93      7.41 o 
 -13  10   3       93.09      109.10     19.04 o 
 -12  10   3       82.30      107.76     17.19 o 
 -11  10   3      139.57      139.71     11.10 o 
 -10  10   3       14.24       18.00      7.54 o 
  -9  10   3      466.98      556.08     20.90 o 
  -8  10   3        0.41       -0.25      5.67 o 
  -7  10   3       69.38       63.92      5.76 o 
  -6  10   3       25.61       17.51      4.59 o 
  -5  10   3       47.61       37.20      4.99 o 
  -4  10   3       39.24       41.65      5.06 o 
  -3  10   3      423.22      427.77     22.44 o 
  -2  10   3      517.50      460.99     11.89 o 
  -1  10   3      190.52      178.07      8.24 o 
   0  10   3      136.48      143.73      6.40 o 
   1  10   3      173.36      161.15      6.75 o 
   2  10   3       53.39       46.70      4.59 o 
   3  10   3        2.14       -1.44      3.39 o 
   4  10   3      240.27      196.46      9.03 o 
   5  10   3       70.06       59.17      6.10 o 
   6  10   3      100.79      112.76      7.47 o 
   7  10   3       11.31        1.92      4.39 o 
   8  10   3        0.35       -1.47      5.29 o 
   9  10   3       19.91       21.69      7.25 o 
  10  10   3        5.72        8.55      7.39 o 
  11  10   3       32.21       33.15      8.56 o 
 -12  11   3       98.93      108.45     11.44 o 
 -11  11   3        4.91       13.45      7.39 o 
 -10  11   3      153.44      159.63     12.07 o 
  -9  11   3       92.51       88.89     15.12 o 
  -8  11   3       38.64       31.73      7.58 o 
  -7  11   3       19.05       37.28      7.40 o 
  -6  11   3       27.60       16.40      4.41 o 
  -5  11   3       54.71       46.69      5.40 o 
  -4  11   3        6.75       11.32      4.56 o 
  -3  11   3        0.33        0.06      3.97 o 
  -2  11   3       80.21       93.71      5.84 o 
  -1  11   3        8.69       13.55      4.52 o 
   0  11   3      384.10      404.27     11.31 o 
   1  11   3       64.17       51.52      5.11 o 
   2  11   3      258.88      279.34      9.62 o 
   3  11   3        4.30        3.02      3.90 o 
   4  11   3      116.34      104.62      9.61 o 
   5  11   3        6.80        2.31      4.79 o 
   6  11   3        3.25       -2.58      4.52 o 
   7  11   3        6.84        9.99      4.78 o 
   8  11   3        1.05       -4.96      4.38 o 
   9  11   3        3.90        5.70      5.00 o 
  10  11   3        6.25        5.23      7.68 o 
 -11  12   3       35.44       61.75     16.76 o 
 -10  12   3        5.13       16.30      7.67 o 
  -9  12   3      176.05      183.57     17.98 o 
  -8  12   3      112.80      125.32     15.76 o 
  -7  12   3        0.73       -0.92      5.94 o 
  -6  12   3       38.27       39.89      5.55 o 
  -5  12   3        2.02        3.55      4.46 o 
  -4  12   3       87.13       87.93      6.87 o 
  -3  12   3       59.74       50.81      6.05 o 
  -2  12   3       18.77       23.26      4.53 o 
  -1  12   3       44.21       43.67      4.99 o 
   0  12   3       19.29        5.95      4.24 o 
   1  12   3      105.58      108.07      6.69 o 
   2  12   3      329.47      316.90     10.56 o 
   3  12   3        2.17        3.50      4.25 o 
   4  12   3       34.82       37.57      6.17 o 
   5  12   3        5.09        0.21      4.71 o 
   6  12   3        1.71       -3.56      4.62 o 
   7  12   3       22.35       21.38      5.83 o 
   8  12   3        6.17       12.99      5.34 o 
  -9  13   3       30.85       39.06     13.27 o 
  -8  13   3      151.75      169.99     29.29 o 
  -7  13   3        2.67       -0.11      6.84 o 
  -6  13   3        7.59       -2.17     16.66 o 
  -5  13   3       24.93       35.07      6.29 o 
  -4  13   3       65.62       66.13      7.63 o 
  -3  13   3       45.10       54.66      6.43 o 
  -2  13   3       43.93       52.49      5.62 o 
  -1  13   3       22.68       26.76      4.83 o 
   0  13   3       12.35        9.59      4.51 o 
   1  13   3        0.41        1.28      4.29 o 
   2  13   3       21.82       33.48      5.38 o 
   3  13   3      124.62      125.43      8.59 o 
   4  13   3        1.10        5.35      5.05 o 
   5  13   3        4.99        0.68      4.91 o 
   6  13   3        0.31        9.57      5.73 o 
   7  13   3       21.47       30.44      6.54 o 
  -7  14   3       17.34       15.96      7.75 o 
  -6  14   3        8.64       11.88      6.50 o 
  -5  14   3        0.05       -8.42      7.83 o 
  -4  14   3      157.67      153.98      9.39 o 
  -3  14   3       20.98       33.89      6.25 o 
  -2  14   3       16.01       13.75      5.86 o 
  -1  14   3        0.96       -2.03      4.27 o 
   0  14   3       16.81       17.71      6.38 o 
   1  14   3        0.02        4.84      4.22 o 
   2  14   3       15.07       12.68      5.06 o 
   3  14   3        3.47        2.00      6.88 o 
   4  14   3        1.11        2.83      5.54 o 
   5  14   3        2.44        3.70      5.37 o 
  -4  15   3       20.26       16.60     10.15 o 
  -3  15   3       10.71       14.37      6.07 o 
  -2  15   3        8.39        9.44      5.44 o 
  -1  15   3        0.27        5.39      4.54 o 
   0  15   3        1.80        0.76      4.35 o 
   1  15   3        0.05       -5.34      3.99 o 
 -16   0   4      114.85      152.92     15.02 o 
 -14   0   4     2396.48     2458.72     90.53 o 
 -12   0   4     4065.08     4240.25    102.96 o 
 -10   0   4      194.77      189.74      8.07 o 
  -8   0   4     3899.72     4252.96    101.35 o 
  -6   0   4    12293.00    13547.76    315.87 o 
  -4   0   4     2374.91     3062.69     72.35 o 
  -2   0   4    39280.96    44699.58   1037.43 o 
   0   0   4    17725.89    19688.58    647.01 o 
   2   0   4    14933.91    15203.47    289.60 o 
   4   0   4    11465.47    12400.10    236.80 o 
   6   0   4       13.47       17.63      2.99 o 
   8   0   4      119.83       80.33      5.71 o 
  10   0   4     1060.58     1169.55     47.27 o 
  12   0   4       13.34       19.99      9.62 o 
  14   0   4      393.92      401.45     25.80 o 
 -17   1   4      156.85      154.85     13.96 o 
 -16   1   4       46.62       29.67      6.55 o 
 -15   1   4      326.06      296.77     13.75 o 
 -14   1   4        0.07       -5.61      3.74 o 
 -13   1   4     3801.71     3918.05     78.92 o 
 -12   1   4     1272.90     1300.12     24.76 o 
 -11   1   4      216.90      174.66      6.01 o 
 -10   1   4       10.28        7.67      3.56 o 
  -9   1   4       75.70       70.52      3.26 o 
  -8   1   4        1.00       11.48      2.11 o 
  -7   1   4    17473.41    18321.41    301.79 o 
  -6   1   4      321.76      438.04      8.68 o 
  -5   1   4    10902.85    12211.18    232.73 o 
  -4   1   4      184.47      198.40      9.41 o 
  -3   1   4    20740.86    23083.21    536.29 o 
  -2   1   4     5779.43     6389.32    105.66 o 
  -1   1   4     4736.79     5279.55     78.32 o 
   0   1   4     5356.16     6571.52    108.77 o 
   1   1   4     5041.66     5366.04     89.42 o 
   2   1   4     1772.95     1909.62     29.36 o 
   3   1   4    14142.78    14764.94    218.06 o 
   4   1   4     1236.97     1223.91     19.68 o 
   5   1   4      878.74      926.46     17.21 o 
   6   1   4       43.00       45.95      4.70 o 
   7   1   4      101.34      126.64      4.67 o 
   8   1   4       66.95       80.96      3.99 o 
   9   1   4      461.34      453.41     10.87 o 
  10   1   4      194.42      201.62      8.74 o 
  11   1   4      449.23      478.03     18.21 o 
  12   1   4       29.08       33.00      7.29 o 
  13   1   4       50.70       56.78      9.15 o 
  14   1   4        1.66        0.54      7.15 o 
 -17   2   4       60.69       77.47      9.16 o 
 -16   2   4       41.39       29.32      6.50 o 
 -15   2   4       73.13       75.62      8.04 o 
 -14   2   4     1091.60     1131.96     26.83 o 
 -13   2   4        9.80        1.10      3.95 o 
 -12   2   4      886.65      890.06     21.35 o 
 -11   2   4     1669.50     1694.24     35.41 o 
 -10   2   4     1514.92     1431.10     26.23 o 
  -9   2   4     1050.27     1037.61     19.47 o 
  -8   2   4     5141.23     5262.20     88.38 o 
  -7   2   4     2070.39     2011.29     39.99 o 
  -6   2   4    14624.24    15764.00    366.87 o 
  -5   2   4      517.02      599.99     19.25 o 
  -4   2   4     7587.69     7048.21    165.26 o 
  -3   2   4       60.79       71.91      2.54 o 
  -2   2   4      853.23      695.17     12.50 o 
  -1   2   4     4118.06     4468.34     66.51 o 
   0   2   4     2877.31     2964.49     40.62 o 
   1   2   4     7377.01     7102.79     96.13 o 
   2   2   4     2332.84     2534.45     38.62 o 
   3   2   4     1037.87      978.39     16.06 o 
   4   2   4     5925.90     6681.90    111.63 o 
   5   2   4     1082.89     1093.46     23.35 o 
   6   2   4      458.08      482.78     12.14 o 
   7   2   4      776.91      777.86     15.58 o 
   8   2   4        0.13       -1.61      3.13 o 
   9   2   4     1102.32     1122.60     22.02 o 
  10   2   4     1495.32     1514.35     33.46 o 
  11   2   4       38.77       36.20      6.88 o 
  12   2   4       30.57       38.38      7.33 o 
  13   2   4       23.32       25.79      7.50 o 
  14   2   4       12.41       15.20     14.54 o 
 -17   3   4       10.45       11.24      6.24 o 
 -16   3   4        0.28       -2.42      5.23 o 
 -15   3   4       98.37      109.59      7.26 o 
 -14   3   4       17.96       18.56      5.47 o 
 -13   3   4      905.40      948.82     23.15 o 
 -12   3   4      318.25      301.21     10.16 o 
 -11   3   4      591.82      540.58     12.08 o 
 -10   3   4     2544.53     2581.84     45.24 o 
  -9   3   4      109.55       95.18      4.49 o 
  -8   3   4     6347.11     6317.85    121.94 o 
  -7   3   4    10072.31    10451.53    199.80 o 
  -6   3   4      304.25      246.04      8.44 o 
  -5   3   4     1211.96     1143.71     23.35 o 
  -4   3   4     3263.45     3418.53     87.67 o 
  -3   3   4     5700.15     6650.62    127.28 o 
  -2   3   4    10366.94    11809.95    194.84 o 
  -1   3   4     1827.04     1925.97     29.43 o 
   0   3   4      114.87      122.98      6.61 o 
   1   3   4     5647.40     6261.63     85.00 o 
   2   3   4     6169.12     6699.43     99.80 o 
   3   3   4     2708.95     2479.90     38.21 o 
   4   3   4      135.73      145.82      4.85 o 
   5   3   4      547.06      513.66     12.57 o 
   6   3   4     1307.72     1195.25     25.86 o 
   7   3   4        5.67        4.36      3.07 o 
   8   3   4     3546.79     3643.87     72.43 o 
   9   3   4      628.54      635.05     19.65 o 
  10   3   4      322.56      288.44     10.40 o 
  11   3   4      154.41      136.44      9.94 o 
  12   3   4        5.24        3.91      5.91 o 
  13   3   4        6.37        7.45      6.74 o 
  14   3   4        8.83       14.55      9.57 o 
 -17   4   4       18.61       27.25      6.75 o 
 -16   4   4        1.06        1.03      5.34 o 
 -15   4   4       94.57       89.88      7.12 o 
 -14   4   4      671.22      648.01     18.12 o 
 -13   4   4      207.10      203.09      9.34 o 
 -12   4   4        5.26        7.30      3.76 o 
 -11   4   4      861.66      918.83     26.69 o 
 -10   4   4       78.43       76.62      4.54 o 
  -9   4   4     4464.78     4769.38     93.22 o 
  -8   4   4      536.54      536.15     15.15 o 
  -7   4   4      835.69      812.20     17.84 o 
  -6   4   4      537.95      512.57     12.03 o 
  -5   4   4       31.03       34.13      2.59 o 
  -4   4   4     1698.21     1714.74     34.40 o 
  -3   4   4     8790.93     9125.07    151.12 o 
  -2   4   4     1395.53     1327.10     23.38 o 
  -1   4   4     5473.23     5670.12     77.15 o 
   0   4   4     6813.46     7183.22     97.43 o 
   1   4   4     3724.52     4427.64     60.69 o 
   2   4   4      768.54      683.66     10.78 o 
   3   4   4     3391.62     3515.78     59.96 o 
   4   4   4      475.77      447.05     11.34 o 
   5   4   4      379.60      490.25     12.45 o 
   6   4   4     2154.99     2035.44     42.03 o 
   7   4   4     2231.52     2063.46    106.75 o 
   8   4   4       49.39       38.29      4.65 o 
   9   4   4     1424.90     1458.61     32.34 o 
  10   4   4       30.28       39.64      5.19 o 
  11   4   4       51.78       46.57      7.62 o 
  12   4   4        0.64      -10.24     11.10 o 
  13   4   4       22.11       18.27      7.40 o 
  14   4   4       15.31       18.99      7.66 o 
 -16   5   4      199.79      208.97     11.29 o 
 -15   5   4        0.05       -2.41      4.55 o 
 -14   5   4       10.26       15.63      5.03 o 
 -13   5   4      554.47      540.87     15.92 o 
 -12   5   4      832.31      847.00     26.02 o 
 -11   5   4      394.74      367.07     14.36 o 
 -10   5   4     1821.30     1711.55     63.45 o 
  -9   5   4       42.74       36.42      3.71 o 
  -8   5   4     1874.88     1869.58     38.43 o 
  -7   5   4        6.87        9.64      2.61 o 
  -6   5   4       46.89       27.43      2.90 o 
  -5   5   4      199.08      180.90      6.04 o 
  -4   5   4      307.89      212.92      5.51 o 
  -3   5   4      320.67      342.34      7.58 o 
  -2   5   4     8764.16     9831.18    162.98 o 
  -1   5   4     2466.77     2578.62     36.00 o 
   0   5   4    12226.32    12510.28    168.93 o 
   1   5   4      509.00      419.89      7.33 o 
   2   5   4     1475.16     1328.68     19.59 o 
   3   5   4      694.07      721.16     14.58 o 
   4   5   4      147.10      145.49      5.92 o 
   5   5   4     1024.33      891.18     20.43 o 
   6   5   4     1765.92     1769.93     37.29 o 
   7   5   4      917.92      855.14     20.40 o 
   8   5   4     1301.11     1252.54     28.28 o 
   9   5   4        2.05        3.01      4.01 o 
  10   5   4      405.39      436.49     17.15 o 
  11   5   4        2.22        1.96      6.28 o 
  12   5   4       45.04       47.72      8.43 o 
  13   5   4       11.84        5.98     14.81 o 
 -16   6   4       83.91       69.85      7.53 o 
 -15   6   4       65.68       58.69      6.94 o 
 -14   6   4       24.50       25.80      5.46 o 
 -13   6   4      330.96      333.26     15.03 o 
 -12   6   4        8.62        8.82      5.57 o 
 -11   6   4      696.31      705.44     24.48 o 
 -10   6   4        1.55        0.16      4.34 o 
  -9   6   4     1569.69     1536.12     41.05 o 
  -8   6   4       73.33       85.18     10.98 o 
  -7   6   4       54.47       61.12      4.01 o 
  -6   6   4        4.46       16.42      2.96 o 
  -5   6   4      218.36      219.35      9.56 o 
  -4   6   4       85.55       81.10      4.79 o 
  -3   6   4      282.26      208.80      5.69 o 
  -2   6   4      609.09      638.29     11.48 o 
  -1   6   4     8426.76     8967.21    121.71 o 
   0   6   4     2671.10     2670.24     37.49 o 
   1   6   4     1716.44     1760.48     25.42 o 
   2   6   4      694.99      668.21     12.29 o 
   3   6   4       71.27       78.42      4.73 o 
   4   6   4      206.85      244.13     13.62 o 
   5   6   4     1385.81     1230.21     27.20 o 
   6   6   4     1027.03      996.74     27.97 o 
   7   6   4      609.23      593.36     15.75 o 
   8   6   4       22.14       23.10      4.70 o 
   9   6   4      658.39      710.92     18.82 o 
  10   6   4      197.67      169.69     29.51 o 
  11   6   4       57.74       67.49      8.75 o 
  12   6   4      222.06      252.39     14.31 o 
  13   6   4        0.49       -3.33      6.67 o 
 -16   7   4        3.39        9.21      5.64 o 
 -15   7   4      303.74      325.09     13.16 o 
 -14   7   4       11.72       12.31      7.98 o 
 -13   7   4       24.53       31.50      6.82 o 
 -12   7   4      160.72      173.55     11.10 o 
 -11   7   4      141.45      168.24     10.39 o 
 -10   7   4       96.49      101.61      8.10 o 
  -9   7   4      148.10      180.73     14.33 o 
  -8   7   4     1773.37     1614.49     34.51 o 
  -7   7   4       11.27       20.82      3.79 o 
  -6   7   4       93.22       85.99      6.48 o 
  -5   7   4      895.39      960.92     18.44 o 
  -4   7   4      114.94       96.55      4.02 o 
  -3   7   4      376.02      381.32      8.84 o 
  -2   7   4     2273.67     2287.01     35.92 o 
  -1   7   4     3266.49     2926.48     41.10 o 
   0   7   4      522.78      535.76     10.42 o 
   1   7   4      852.77      786.76     14.21 o 
   2   7   4     1580.47     1580.87     25.98 o 
   3   7   4     1143.50     1058.48     20.76 o 
   4   7   4      258.23      262.17     10.17 o 
   5   7   4     1639.27     1720.39     36.95 o 
   6   7   4      325.03      378.42     11.80 o 
   7   7   4      158.94      157.25     11.21 o 
   8   7   4      658.57      656.40     33.31 o 
   9   7   4       94.42      100.32      7.99 o 
  10   7   4      156.27      162.99     22.84 o 
  11   7   4       32.60       38.53      8.18 o 
  12   7   4       42.05       42.69      8.65 o 
 -15   8   4       18.75        4.81      6.63 o 
 -14   8   4       35.22       36.75      9.89 o 
 -13   8   4        3.11       -3.19      5.58 o 
 -12   8   4       79.97       77.55      8.55 o 
 -11   8   4        8.92       -4.75      5.45 o 
 -10   8   4       30.87       19.55      6.23 o 
  -9   8   4      332.26      306.09     13.74 o 
  -8   8   4      502.73      527.50     22.31 o 
  -7   8   4      543.08      535.22     14.38 o 
  -6   8   4      385.75      361.03     10.61 o 
  -5   8   4      273.06      290.37      8.81 o 
  -4   8   4     1492.31     1469.32     27.06 o 
  -3   8   4      249.34      272.97      7.42 o 
  -2   8   4      439.83      483.22      9.87 o 
  -1   8   4      608.29      611.80     11.80 o 
   0   8   4       78.05       86.22      4.15 o 
   1   8   4       74.02       50.53      3.45 o 
   2   8   4      165.51      193.70      6.75 o 
   3   8   4      134.87      131.19      8.24 o 
   4   8   4      740.86      700.94     17.95 o 
   5   8   4      289.61      301.20     10.58 o 
   6   8   4     1692.61     1692.20    107.43 o 
   7   8   4      110.88      119.01      7.23 o 
   8   8   4        2.34        2.26      4.51 o 
   9   8   4      624.78      622.04     22.62 o 
  10   8   4       43.09       57.72      9.05 o 
  11   8   4       91.48      119.17     11.12 o 
  12   8   4      126.72      157.97     25.12 o 
 -14   9   4       11.72        6.48      8.83 o 
 -13   9   4       22.02        4.28      6.53 o 
 -12   9   4       69.63       74.82      8.92 o 
 -11   9   4      247.51      251.27     13.38 o 
 -10   9   4       39.26       41.09      7.48 o 
  -9   9   4       12.02       26.20      7.09 o 
  -8   9   4        8.56       -3.39      4.81 o 
  -7   9   4      406.69      399.42     13.19 o 
  -6   9   4       87.85       87.83      5.90 o 
  -5   9   4     1414.57     1307.71     29.36 o 
  -4   9   4      486.26      561.87     18.35 o 
  -3   9   4      215.35      161.77      8.95 o 
  -2   9   4      450.48      422.57      9.32 o 
  -1   9   4        1.97       -0.38      3.13 o 
   0   9   4        3.26       -1.71      2.51 o 
   1   9   4       17.61       14.06      3.36 o 
   2   9   4       26.61       29.66      7.84 o 
   3   9   4      430.52      469.25     22.58 o 
   4   9   4      231.51      201.17     10.08 o 
   5   9   4     1402.21     1407.70     32.01 o 
   6   9   4        0.47        0.37      4.23 o 
   7   9   4      373.16      384.26     13.01 o 
   8   9   4       90.82      108.29      7.67 o 
   9   9   4       63.29       73.29      9.99 o 
  10   9   4        0.36        4.47      7.40 o 
  11   9   4      139.54      162.70     12.69 o 
 -13  10   4        7.59       12.92      7.09 o 
 -12  10   4       49.71       66.45      9.20 o 
 -11  10   4        2.35       -9.32      6.22 o 
 -10  10   4        6.39        0.52      6.54 o 
  -9  10   4      126.49      140.58     10.69 o 
  -8  10   4        1.70        5.88      6.06 o 
  -7  10   4      158.95      166.66     10.80 o 
  -6  10   4      462.75      513.14     14.79 o 
  -5  10   4      219.32      211.84      9.16 o 
  -4  10   4      674.97      704.02     18.33 o 
  -3  10   4      156.37      141.73      7.43 o 
  -2  10   4       53.12       38.02      4.24 o 
  -1  10   4      294.87      291.55      9.09 o 
   0  10   4       24.74       30.96      4.17 o 
   1  10   4       32.32       49.76      4.68 o 
   2  10   4      628.59      672.23     15.80 o 
   3  10   4      122.03      113.64      6.21 o 
   4  10   4      636.09      667.56     18.29 o 
   5  10   4      126.75      117.26      7.50 o 
   6  10   4      278.15      318.82     12.70 o 
   7  10   4       58.58       67.09      6.68 o 
   8  10   4        6.84        5.71      5.61 o 
   9  10   4        2.58        3.17      6.30 o 
  10  10   4       30.72       39.27      8.82 o 
 -12  11   4        0.78        5.01      7.51 o 
 -11  11   4        1.28        3.94     12.43 o 
 -10  11   4      200.93      215.19     13.34 o 
  -9  11   4       66.80       84.99      9.62 o 
  -8  11   4       11.69       11.44      6.57 o 
  -7  11   4        8.71        0.71      5.83 o 
  -6  11   4       56.76       56.68      5.86 o 
  -5  11   4      183.69      167.37      8.40 o 
  -4  11   4      193.60      199.94     12.85 o 
  -3  11   4      266.06      278.94     10.70 o 
  -2  11   4        6.28        5.85      4.39 o 
  -1  11   4      151.19      172.18      7.36 o 
   0  11   4      133.41      129.09      6.62 o 
   1  11   4      274.93      266.23      9.26 o 
   2  11   4        5.37        3.71      3.92 o 
   3  11   4      360.90      365.93     11.10 o 
   4  11   4       43.00       47.47      6.00 o 
   5  11   4       37.22       37.44      5.89 o 
   6  11   4       12.16       18.27      5.37 o 
   7  11   4        1.34       -1.32      4.57 o 
   8  11   4       22.08       26.92      5.57 o 
   9  11   4        0.72       -4.10     10.47 o 
 -11  12   4      152.70      148.93     13.64 o 
 -10  12   4        2.59       -3.73      7.30 o 
  -9  12   4        6.38       10.83      6.89 o 
  -8  12   4       24.13       39.02      9.73 o 
  -7  12   4       48.42       50.95      8.61 o 
  -6  12   4        1.55       -3.08      5.69 o 
  -5  12   4        1.80        3.25      4.75 o 
  -4  12   4      165.11      157.01     11.13 o 
  -3  12   4       52.43       82.23      8.54 o 
  -2  12   4       21.36       20.82      4.47 o 
  -1  12   4      255.68      259.66      9.43 o 
   0  12   4        0.62        2.55      4.32 o 
   1  12   4      407.87      417.55     12.25 o 
   2  12   4      180.17      185.18      9.89 o 
   3  12   4       14.94       19.96      5.39 o 
   4  12   4       42.20       46.54     11.97 o 
   5  12   4        3.24        0.61      4.50 o 
   6  12   4       22.88       25.47      5.88 o 
   7  12   4       31.09       44.96      6.52 o 
   8  12   4        5.12       -3.61      6.68 o 
  -9  13   4        8.76       15.09      7.42 o 
  -8  13   4        0.25       -2.13      6.45 o 
  -7  13   4        6.09        4.16      6.91 o 
  -6  13   4       61.91       53.98      8.63 o 
  -5  13   4       38.06       43.55      8.45 o 
  -4  13   4      129.12      130.43      8.36 o 
  -3  13   4        0.45        1.33      4.64 o 
  -2  13   4        9.34       15.79      5.29 o 
  -1  13   4       17.48       29.37      5.08 o 
   0  13   4      294.31      288.89     17.55 o 
   1  13   4        2.98        8.50      4.70 o 
   2  13   4        3.42        6.29      4.64 o 
   3  13   4       10.46        5.07      5.03 o 
   4  13   4        0.86        1.88      5.10 o 
   5  13   4       25.89       43.07      6.56 o 
   6  13   4       42.08       51.53      7.16 o 
  -7  14   4        9.68       14.77      7.95 o 
  -6  14   4        7.43       11.16      7.14 o 
  -5  14   4        2.75       -9.73      6.92 o 
  -4  14   4        9.49        0.17      6.81 o 
  -3  14   4      139.11      148.43     11.95 o 
  -2  14   4       19.61       20.63      6.04 o 
  -1  14   4       15.47       13.57      4.68 o 
   0  14   4        0.32       -1.21      4.20 o 
   1  14   4       41.81       52.36      6.28 o 
   2  14   4        1.23        0.15      4.41 o 
   3  14   4        2.32        5.40      5.40 o 
   4  14   4        3.85        2.40      5.42 o 
  -3  15   4       21.77       18.32      7.66 o 
  -2  15   4       18.23       33.03      6.50 o 
  -1  15   4        0.07        1.43      5.39 o 
   0  15   4       48.61       68.11     13.22 o 
 -17   0   5       12.58      -10.31      6.87 o 
 -15   0   5      306.83      249.48     18.30 o 
 -13   0   5     3976.06     3888.54    136.64 o 
 -11   0   5      245.37      280.26     21.15 o 
  -9   0   5       21.42       26.49      4.23 o 
  -7   0   5    15686.42    15660.84    365.00 o 
  -5   0   5      491.83      629.21     16.25 o 
  -3   0   5     1240.53     1375.28     52.08 o 
  -1   0   5     1530.87     1670.14     32.86 o 
   1   0   5        9.77       23.29      2.86 o 
   3   0   5     4296.38     4487.46     86.99 o 
   5   0   5       32.61       65.88      7.14 o 
   7   0   5      158.19      170.30      7.57 o 
   9   0   5      243.37      251.49     17.13 o 
  11   0   5       71.84       86.40     12.27 o 
  13   0   5        4.08       -6.24      9.31 o 
 -18   1   5        1.46        3.38      5.73 o 
 -17   1   5        0.22       -9.05     11.00 o 
 -16   1   5       85.37       86.41     10.42 o 
 -15   1   5      228.62      240.91     12.56 o 
 -14   1   5     1149.21     1132.38     33.39 o 
 -13   1   5       16.10       19.93      4.35 o 
 -12   1   5     1637.46     1646.14     35.38 o 
 -11   1   5     1187.55     1165.94     22.04 o 
 -10   1   5       14.29       17.81      2.39 o 
  -9   1   5      380.34      347.46      7.89 o 
  -8   1   5      379.81      380.42      8.18 o 
  -7   1   5       31.63       45.12      4.73 o 
  -6   1   5     8153.52     9079.98    173.77 o 
  -5   1   5      874.18      733.14     15.64 o 
  -4   1   5       16.28       21.45      2.91 o 
  -3   1   5     2004.96     1717.00     29.12 o 
  -2   1   5     1636.31     1484.79     25.43 o 
  -1   1   5     1252.24     1539.24     23.67 o 
   0   1   5      201.25      249.16      6.95 o 
   1   1   5      412.66      494.47     12.75 o 
   2   1   5      127.54      120.26      4.25 o 
   3   1   5      578.91      511.40      9.37 o 
   4   1   5     3902.67     3761.65     52.12 o 
   5   1   5      643.90      736.05     14.17 o 
   6   1   5       22.47       21.80      4.46 o 
   7   1   5      399.69      317.81      7.88 o 
   8   1   5      325.09      304.05      9.60 o 
   9   1   5        1.46       -5.78      5.35 o 
  10   1   5        0.47        0.16      5.70 o 
  11   1   5        0.95        5.20      6.02 o 
  12   1   5       35.09       30.33     12.69 o 
  13   1   5      103.25      110.63     19.04 o 
  14   1   5       74.53       86.89     10.43 o 
 -17   2   5      177.69      202.26     12.48 o 
 -16   2   5       57.14       47.80      7.58 o 
 -15   2   5       98.81      106.30      9.01 o 
 -14   2   5       43.09       43.52      6.84 o 
 -13   2   5     1144.56     1122.14     26.09 o 
 -12   2   5      658.95      613.82     19.05 o 
 -11   2   5       70.72       87.52      5.23 o 
 -10   2   5       87.01       90.30      4.58 o 
  -9   2   5       35.48       30.49      2.42 o 
  -8   2   5      825.74      798.20     20.67 o 
  -7   2   5     1871.83     1897.07     46.91 o 
  -6   2   5      935.17      936.32     24.41 o 
  -5   2   5     5264.49     5542.85    130.75 o 
  -4   2   5        1.74        8.70      2.05 o 
  -3   2   5      937.15      889.59     20.35 o 
  -2   2   5        4.57       18.38      7.52 o 
  -1   2   5     2086.18     2151.36     32.75 o 
   0   2   5     5550.41     6205.29     92.30 o 
   1   2   5      528.88      570.42      8.86 o 
   2   2   5      519.21      579.73     10.18 o 
   3   2   5      249.08      233.99      5.39 o 
   4   2   5      127.02      172.29      4.83 o 
   5   2   5      342.10      289.72     12.68 o 
   6   2   5       72.65       84.00      3.68 o 
   7   2   5      152.98      142.57      8.46 o 
   8   2   5       20.92       20.45      3.84 o 
   9   2   5      226.76      173.36     10.35 o 
  10   2   5        6.82       12.77      6.06 o 
  11   2   5       30.92       33.23      7.20 o 
  12   2   5       37.16       29.52      7.22 o 
  13   2   5        0.42       -2.32      6.58 o 
 -17   3   5      131.09      117.54     11.47 o 
 -16   3   5       89.07       82.28      8.82 o 
 -15   3   5        7.51        4.51      5.08 o 
 -14   3   5      318.67      281.90     10.99 o 
 -13   3   5       15.02        3.04      3.95 o 
 -12   3   5      132.57      118.68      6.97 o 
 -11   3   5       20.71       26.00      6.20 o 
 -10   3   5        3.93        5.04      3.16 o 
  -9   3   5     1125.41     1166.30     24.68 o 
  -8   3   5       79.91       78.83      6.62 o 
  -7   3   5     4367.76     4497.28    107.53 o 
  -6   3   5     2516.54     2549.76     62.10 o 
  -5   3   5       26.43       96.77      7.30 o 
  -4   3   5      249.01      274.21      8.74 o 
  -3   3   5      453.63      502.19      9.73 o 
  -2   3   5      129.82      120.43      5.13 o 
  -1   3   5     2187.28     2138.64     32.73 o 
   0   3   5     2054.29     2250.01     31.38 o 
   1   3   5     2906.11     2660.41     36.97 o 
   2   3   5      877.41      846.31     14.22 o 
   3   3   5      802.12      771.85     13.42 o 
   4   3   5      137.52      171.56      9.06 o 
   5   3   5       64.72       82.66      6.32 o 
   6   3   5      256.96      242.09     23.05 o 
   7   3   5       82.68       94.24      5.31 o 
   8   3   5      389.90      368.35     11.45 o 
   9   3   5      552.33      566.33     19.93 o 
  10   3   5        0.24       -2.74      5.35 o 
  11   3   5       97.16       94.50      9.27 o 
  12   3   5        5.46       15.46      6.80 o 
  13   3   5        0.51        0.30      9.36 o 
 -17   4   5        2.17        3.07      5.72 o 
 -16   4   5       38.63       34.21      6.97 o 
 -15   4   5        1.72       -0.96      4.20 o 
 -14   4   5       28.55       13.40      5.03 o 
 -13   4   5      882.31      949.78     23.42 o 
 -12   4   5       81.63       80.40      5.89 o 
 -11   4   5       70.87       79.58     10.79 o 
 -10   4   5      924.59      850.04     39.71 o 
  -9   4   5       11.63       16.82      4.26 o 
  -8   4   5     2062.53     1929.11     39.13 o 
  -7   4   5     1800.95     1772.38     35.95 o 
  -6   4   5     1055.76     1063.14     22.30 o 
  -5   4   5      386.02      393.27     11.30 o 
  -4   4   5      630.10      580.93     13.02 o 
  -3   4   5       42.59       47.73      5.79 o 
  -2   4   5     3479.80     4013.79     67.54 o 
  -1   4   5      570.90      677.64     11.53 o 
   0   4   5     1629.31     1793.37     25.48 o 
   1   4   5      896.16      916.01     13.84 o 
   2   4   5      709.80      721.20     11.44 o 
   3   4   5     1711.63     1527.43     24.64 o 
   4   4   5       88.18       85.98      4.08 o 
   5   4   5       30.18       32.64      4.48 o 
   6   4   5       40.23       34.04      3.88 o 
   7   4   5      197.47      176.44      7.53 o 
   8   4   5      338.40      319.95     14.34 o 
   9   4   5       55.22       60.09      7.78 o 
  10   4   5      365.24      382.77     16.34 o 
  11   4   5       15.91        6.58      6.54 o 
  12   4   5       20.61       15.63      7.21 o 
  13   4   5       22.49       10.96      7.48 o 
 -17   5   5       53.88       53.31      8.58 o 
 -16   5   5       10.16       -3.27     10.15 o 
 -15   5   5      204.84      210.52     13.67 o 
 -14   5   5        3.81        1.10      4.47 o 
 -13   5   5        8.97       10.44      4.65 o 
 -12   5   5      172.19      147.93      9.23 o 
 -11   5   5      354.12      310.66     30.83 o 
 -10   5   5       69.07       58.74      6.24 o 
  -9   5   5     1571.99     1451.95    120.46 o 
  -8   5   5      551.06      459.37     17.14 o 
  -7   5   5       45.82       62.19      3.63 o 
  -6   5   5       52.52       55.88      3.30 o 
  -5   5   5      179.64      171.60      5.68 o 
  -4   5   5     1992.68     1872.98     32.76 o 
  -3   5   5     1079.86     1113.82     20.31 o 
  -2   5   5      174.85      169.30      7.01 o 
  -1   5   5     3978.88     4120.24     56.74 o 
   0   5   5      382.40      419.63      7.37 o 
   1   5   5     2714.96     2707.42     38.02 o 
   2   5   5      292.13      241.70      5.32 o 
   3   5   5     1800.16     1894.57     33.92 o 
   4   5   5        4.08        4.91      3.06 o 
   5   5   5      394.66      413.96     19.36 o 
   6   5   5      729.05      707.06     17.45 o 
   7   5   5       17.04       15.96      3.78 o 
   8   5   5        4.52        8.77      5.61 o 
   9   5   5      135.13      134.40      9.92 o 
  10   5   5        4.47        0.13      5.81 o 
  11   5   5       16.40        5.71      6.36 o 
  12   5   5      137.16      144.44     11.50 o 
  13   5   5       86.30       82.22     10.35 o 
 -16   6   5      141.17      136.16      8.99 o 
 -15   6   5       41.37       39.96      6.88 o 
 -14   6   5      239.75      287.73     11.72 o 
 -13   6   5       39.52       34.22      7.02 o 
 -12   6   5      130.54      113.74      8.90 o 
 -11   6   5      126.44       99.64      8.11 o 
 -10   6   5      268.34      301.30     12.82 o 
  -9   6   5      354.16      368.58     14.06 o 
  -8   6   5     2247.05     2014.03    164.19 o 
  -7   6   5      428.64      466.17     14.36 o 
  -6   6   5       33.70       27.21      4.27 o 
  -5   6   5      339.90      346.78     12.14 o 
  -4   6   5      289.34      303.19      7.37 o 
  -3   6   5      564.38      645.08     12.98 o 
  -2   6   5      177.23      187.30      7.14 o 
  -1   6   5      356.30      334.53      6.90 o 
   0   6   5      961.90      889.82     13.84 o 
   1   6   5      466.50      493.51      8.66 o 
   2   6   5     5344.43     5068.04     69.97 o 
   3   6   5     2045.36     2192.28     39.17 o 
   4   6   5       11.82        4.95      3.30 o 
   5   6   5      433.45      376.76     11.41 o 
   6   6   5      242.96      234.47      8.97 o 
   7   6   5        7.82        5.00      5.08 o 
   8   6   5       40.89       47.78      7.36 o 
   9   6   5        2.31       -5.02      5.89 o 
  10   6   5       50.73       65.12      8.63 o 
  11   6   5        6.67        6.72      6.77 o 
  12   6   5       22.94       33.87      8.60 o 
 -16   7   5       11.25       14.08      5.87 o 
 -15   7   5       74.25       69.35      7.47 o 
 -14   7   5       93.50       68.41      8.71 o 
 -13   7   5        8.63        4.89      5.83 o 
 -12   7   5      110.57       57.84      7.74 o 
 -11   7   5        7.00        0.86      5.20 o 
 -10   7   5        1.46        4.50      4.96 o 
  -9   7   5      114.69       94.88      7.89 o 
  -8   7   5      567.81      551.15     18.55 o 
  -7   7   5     1991.58     1953.73     50.78 o 
  -6   7   5      566.93      521.18     11.37 o 
  -5   7   5      377.89      306.41      7.93 o 
  -4   7   5     1195.32     1134.25     21.26 o 
  -3   7   5      175.03      186.62      5.81 o 
  -2   7   5      748.77      720.63     13.10 o 
  -1   7   5      451.64      450.74      8.12 o 
   0   7   5     1660.12     1797.16     29.02 o 
   1   7   5       78.64       78.43      4.93 o 
   2   7   5      369.05      412.87      9.10 o 
   3   7   5      864.18      796.00     19.12 o 
   4   7   5      653.04      705.07     17.71 o 
   5   7   5       19.77       20.87      4.42 o 
   6   7   5      324.52      294.80     10.37 o 
   7   7   5        2.78       -0.38      3.73 o 
   8   7   5       16.16       17.86     11.90 o 
   9   7   5      277.49      240.28     15.07 o 
  10   7   5       12.58        3.46      6.84 o 
  11   7   5       12.83       17.82      7.63 o 
  12   7   5        1.66       -0.75      7.21 o 
 -15   8   5      103.16      107.83     10.47 o 
 -14   8   5       56.86       66.02     10.79 o 
 -13   8   5       11.04        4.43      5.81 o 
 -12   8   5        0.17        2.17      5.50 o 
 -11   8   5      440.75      457.35     17.84 o 
 -10   8   5      212.94      227.20     11.96 o 
  -9   8   5       43.91       37.13      6.73 o 
  -8   8   5      795.60      879.74     26.88 o 
  -7   8   5        1.04        3.40      2.60 o 
  -6   8   5      571.75      511.66     11.66 o 
  -5   8   5      675.30      573.26     14.16 o 
  -4   8   5       74.62       75.90      4.08 o 
  -3   8   5      820.86      747.36     24.37 o 
  -2   8   5      385.69      267.33      8.70 o 
  -1   8   5      562.77      557.48     21.48 o 
   0   8   5       40.27       53.11      3.50 o 
   1   8   5        1.19        0.08      2.56 o 
   2   8   5        1.73        4.67      2.81 o 
   3   8   5      361.29      304.57     10.26 o 
   4   8   5      333.08      334.43     20.13 o 
   5   8   5      290.85      280.54     10.27 o 
   6   8   5        8.01       11.66      4.40 o 
   7   8   5      412.46      445.55     13.95 o 
   8   8   5       57.66       49.88      8.09 o 
   9   8   5        1.21        4.97      6.61 o 
  10   8   5      113.84      111.31     10.96 o 
  11   8   5       10.34       12.26     10.89 o 
 -14   9   5       26.05       29.65     12.00 o 
 -13   9   5       31.28       34.69      7.38 o 
 -12   9   5       18.46        1.03      6.11 o 
 -11   9   5       30.10       19.13      6.66 o 
 -10   9   5      412.23      372.16     16.12 o 
  -9   9   5        5.19        8.49      6.15 o 
  -8   9   5       89.36       86.13      8.35 o 
  -7   9   5      481.14      520.66     19.14 o 
  -6   9   5      236.71      223.87     10.42 o 
  -5   9   5       18.26       18.18      4.24 o 
  -4   9   5     1350.10     1362.51     57.27 o 
  -3   9   5      244.00      267.28      7.89 o 
  -2   9   5      347.61      345.52      9.17 o 
  -1   9   5      164.92      169.07      5.63 o 
   0   9   5      182.05      168.85      5.81 o 
   1   9   5       49.24       39.37      3.65 o 
   2   9   5      165.85      147.65      6.31 o 
   3   9   5      240.52      182.83      7.02 o 
   4   9   5       21.01       20.23      4.86 o 
   5   9   5       82.33       70.97      6.23 o 
   6   9   5      546.10      571.83     24.30 o 
   7   9   5       10.39        5.61      6.13 o 
   8   9   5      159.63      142.77     11.03 o 
   9   9   5       40.45       40.23      8.22 o 
  10   9   5        0.63        2.90     11.21 o 
 -13  10   5       38.98       42.81      8.59 o 
 -12  10   5        0.58       -4.21      5.92 o 
 -11  10   5      134.78      133.78     10.79 o 
 -10  10   5       89.00       82.13      9.19 o 
  -9  10   5       32.08       46.25      8.00 o 
  -8  10   5       56.17       45.49      7.77 o 
  -7  10   5        2.94        1.68      5.94 o 
  -6  10   5      103.20       89.13      6.22 o 
  -5  10   5      201.23      193.11      8.68 o 
  -4  10   5      319.84      289.42     10.60 o 
  -3  10   5      574.88      527.61     17.30 o 
  -2  10   5       78.92       76.18      5.11 o 
  -1  10   5      578.27      554.37     13.44 o 
   0  10   5        0.62       -4.06      3.30 o 
   1  10   5        0.29        0.63      3.59 o 
   2  10   5      256.70      279.87      9.13 o 
   3  10   5       14.60       11.05      3.99 o 
   4  10   5       31.92       37.16      5.43 o 
   5  10   5      217.85      240.24     10.24 o 
   6  10   5       42.33       54.34      6.40 o 
   7  10   5      149.67      129.42     10.91 o 
   8  10   5        4.44       10.39      6.96 o 
   9  10   5        6.68       -0.07      6.61 o 
 -12  11   5      122.91      137.57     14.65 o 
 -11  11   5       47.45       66.43      9.68 o 
 -10  11   5      138.57      155.95     11.96 o 
  -9  11   5       19.07       17.65      7.24 o 
  -8  11   5        2.41        0.83      6.52 o 
  -7  11   5        0.52       -0.41      5.91 o 
  -6  11   5        3.18        2.16      8.20 o 
  -5  11   5        0.27        5.41      3.77 o 
  -4  11   5      162.52      151.65      8.04 o 
  -3  11   5      103.10       96.05      8.05 o 
  -2  11   5      448.24      391.61     11.26 o 
  -1  11   5        0.03        0.32      3.68 o 
   0  11   5      248.50      256.40      9.06 o 
   1  11   5       92.60       87.36      6.15 o 
   2  11   5       48.20       62.22      5.50 o 
   3  11   5       31.86       52.10      6.06 o 
   4  11   5      183.86      187.72     11.12 o 
   5  11   5       40.65       54.59      8.28 o 
   6  11   5      126.29      114.33      8.14 o 
   7  11   5        1.93        6.03      6.97 o 
   8  11   5        2.36        3.07      6.40 o 
 -11  12   5       66.36       85.21     10.82 o 
 -10  12   5      181.64      180.98     13.24 o 
  -9  12   5       87.60       64.15      9.49 o 
  -8  12   5       10.74        7.36     14.44 o 
  -7  12   5        0.03        4.23      6.73 o 
  -6  12   5        2.72       -8.25      6.06 o 
  -5  12   5       16.58        3.83      6.84 o 
  -4  12   5        4.87        0.53      4.53 o 
  -3  12   5      148.69      169.76      9.87 o 
  -2  12   5       44.65       47.23      7.09 o 
  -1  12   5       89.07      107.34      6.67 o 
   0  12   5      115.93      100.69      6.54 o 
   1  12   5       83.09       92.08      6.56 o 
   2  12   5       13.21       12.84      4.63 o 
   3  12   5       56.69       61.71      6.85 o 
   4  12   5        1.49       -4.72      4.71 o 
   5  12   5       40.77       40.67      6.20 o 
   6  12   5        2.21        0.69      5.19 o 
   7  12   5       63.85       74.64      9.87 o 
  -9  13   5       89.10       83.86     10.54 o 
  -8  13   5       22.64       27.97      9.73 o 
  -7  13   5        2.70        5.72      7.21 o 
  -6  13   5        0.25       -5.98     12.85 o 
  -5  13   5       17.55       20.46      8.00 o 
  -4  13   5      155.59      128.90     25.49 o 
  -3  13   5       19.07       22.09      5.91 o 
  -2  13   5        3.85       -1.09      6.17 o 
  -1  13   5        0.18        4.86      4.38 o 
   0  13   5        8.72        1.10      4.52 o 
   1  13   5      103.96      102.06      7.05 o 
   2  13   5       11.99       13.81      4.77 o 
   3  13   5        0.42        1.62      4.90 o 
   4  13   5        1.96       10.52      5.30 o 
   5  13   5       24.50       26.12      6.14 o 
  -7  14   5        5.83       -0.17      7.04 o 
  -6  14   5      101.29       94.66     11.14 o 
  -5  14   5        2.69        0.18     16.97 o 
  -4  14   5       26.29       28.92      8.39 o 
  -3  14   5       47.49       35.67      6.31 o 
  -2  14   5       13.79       16.19      5.51 o 
  -1  14   5        0.02       -3.71      4.05 o 
   0  14   5        3.09       -2.77      4.25 o 
   1  14   5        4.12        5.26      4.47 o 
   2  14   5        6.70       12.33      5.18 o 
   3  14   5        0.03        1.32      5.02 o 
 -18   0   6      107.41      110.94     14.59 o 
 -16   0   6      175.84      185.92     16.60 o 
 -14   0   6      205.07      182.75     15.55 o 
 -12   0   6       28.79       32.36      8.04 o 
 -10   0   6      391.32      365.48     11.81 o 
  -8   0   6     3678.32     3760.42     89.60 o 
  -6   0   6     3589.92     4145.65     98.06 o 
  -4   0   6     1624.14     1856.98     44.60 o 
  -2   0   6       10.31       14.06      5.33 o 
   0   0   6     1204.84      977.22     37.75 o 
   2   0   6    14507.39    15211.85    355.88 o 
   4   0   6      748.54      747.35     16.83 o 
   6   0   6       99.81       46.22      7.93 o 
   8   0   6      264.24      275.49     18.08 o 
  10   0   6      834.87      816.44     37.33 o 
  12   0   6      307.10      306.37     22.42 o 
 -18   1   6       35.95       39.73      7.78 o 
 -17   1   6       29.86       32.19      7.14 o 
 -16   1   6        0.26       -1.46      4.85 o 
 -15   1   6      357.41      392.08     16.41 o 
 -14   1   6       83.36       91.88      8.45 o 
 -13   1   6       41.93       43.93      6.50 o 
 -12   1   6     1048.53     1071.08     24.43 o 
 -11   1   6      107.47       92.59      5.07 o 
 -10   1   6        1.93        7.04      1.97 o 
  -9   1   6      939.92      940.12     17.55 o 
  -8   1   6       90.41       70.33      4.05 o 
  -7   1   6     3977.90     4088.94     79.73 o 
  -6   1   6      892.90      777.93     16.88 o 
  -5   1   6     8649.58     9819.41    187.51 o 
  -4   1   6      248.05      405.78      7.84 o 
  -3   1   6     1505.79     1476.06     22.79 o 
  -2   1   6     2972.21     3744.21     51.19 o 
  -1   1   6     3385.48     3858.42     57.90 o 
   0   1   6        0.84       13.41      3.89 o 
   1   1   6     6431.44     6318.84    105.65 o 
   2   1   6      271.71      227.53      6.36 o 
   3   1   6     9793.22    10008.55    148.78 o 
   4   1   6      994.64      795.00     12.55 o 
   5   1   6      153.36      130.53      3.88 o 
   6   1   6       96.09      115.49      7.62 o 
   7   1   6       35.88       32.97      5.83 o 
   8   1   6       82.87       70.20      7.72 o 
   9   1   6     1871.70     1882.76     50.59 o 
  10   1   6       24.20       36.37      8.62 o 
  11   1   6      255.84      251.78     13.46 o 
  12   1   6       10.09       10.53      9.15 o 
  13   1   6      104.96      113.85     11.07 o 
 -18   2   6       55.69       78.96      9.41 o 
 -17   2   6        0.89        0.06      7.56 o 
 -16   2   6        2.75       -1.78      5.92 o 
 -15   2   6       81.26       82.14      8.41 o 
 -14   2   6      159.42      188.26     11.06 o 
 -13   2   6      250.93      235.23     10.25 o 
 -12   2   6       53.12       54.12      6.46 o 
 -11   2   6      972.09      894.25     20.88 o 
 -10   2   6      198.74      175.20      9.21 o 
  -9   2   6        0.46        1.77      2.38 o 
  -8   2   6     5455.36     5624.63    109.33 o 
  -7   2   6      594.87      423.41     19.48 o 
  -6   2   6     2089.04     2045.01     50.10 o 
  -5   2   6     3774.74     3727.88     88.80 o 
  -4   2   6     4876.52     5350.04    102.66 o 
  -3   2   6     3534.70     3220.94     54.22 o 
  -2   2   6     6620.42     7686.33    114.05 o 
  -1   2   6      161.22      123.77      3.39 o 
   0   2   6      161.43      179.97      5.44 o 
   1   2   6      736.14      794.17     13.37 o 
   2   2   6     6430.24     6389.34     95.53 o 
   3   2   6      236.04      280.05     10.54 o 
   4   2   6     2143.33     2313.09     36.37 o 
   5   2   6      499.73      497.28      9.65 o 
   6   2   6      500.20      470.19     12.43 o 
   7   2   6       81.64       74.49      7.14 o 
   8   2   6     2101.87     2077.21     63.72 o 
   9   2   6      118.41       93.98      9.12 o 
  10   2   6      486.55      479.33     18.73 o 
  11   2   6        8.38       10.54      6.58 o 
  12   2   6       87.67       91.85      9.83 o 
  13   2   6       22.41       33.06      8.44 o 
 -17   3   6       29.63       29.05      7.10 o 
 -16   3   6       14.72       19.97      6.24 o 
 -15   3   6      111.82       91.03      8.85 o 
 -14   3   6      237.85      247.20     12.96 o 
 -13   3   6      124.14      137.94     14.86 o 
 -12   3   6      190.72      173.69     13.03 o 
 -11   3   6      637.55      559.06     31.07 o 
 -10   3   6     3619.68     3132.57    218.50 o 
  -9   3   6      685.61      701.87     37.38 o 
  -8   3   6      443.86      463.14     15.23 o 
  -7   3   6      970.57      983.46     26.27 o 
  -6   3   6     3103.27     3095.45     74.85 o 
  -5   3   6     1710.08     1816.63     44.94 o 
  -4   3   6     5758.83     6361.86    122.05 o 
  -3   3   6      668.18      538.50     10.51 o 
  -2   3   6     2039.29     2008.48     30.98 o 
  -1   3   6      368.31      506.76      9.04 o 
   0   3   6      900.11      837.85     14.01 o 
   1   3   6      927.88     1012.22     15.11 o 
   2   3   6       24.04       19.66      2.00 o 
   3   3   6     2393.25     2370.88     37.01 o 
   4   3   6      774.63      858.05     15.17 o 
   5   3   6      226.89      229.94      7.55 o 
   6   3   6     1196.92     1069.03     30.32 o 
   7   3   6      187.37      183.62     10.24 o 
   8   3   6     1175.47     1158.85     33.58 o 
   9   3   6      665.69      696.64     23.29 o 
  10   3   6       54.76       58.40      8.15 o 
  11   3   6      107.46       93.64     13.91 o 
  12   3   6       71.22       62.23      9.03 o 
  13   3   6       13.29       -3.30      6.97 o 
 -17   4   6        0.76        2.99      5.42 o 
 -16   4   6        8.35       12.97     10.84 o 
 -15   4   6      107.14       96.18      9.31 o 
 -14   4   6      130.64      127.55      7.81 o 
 -13   4   6      395.47      387.43     20.75 o 
 -12   4   6      106.57       95.47      7.10 o 
 -11   4   6     1372.44     1402.80     37.90 o 
 -10   4   6      571.14      577.94     34.48 o 
  -9   4   6     3034.58     2923.11     85.13 o 
  -8   4   6       78.09      104.29      6.47 o 
  -7   4   6     1317.75     1471.63     37.99 o 
  -6   4   6       70.07       49.24      4.39 o 
  -5   4   6     3434.32     3476.23     67.80 o 
  -4   4   6     2579.52     2582.39     44.17 o 
  -3   4   6     3875.01     4399.90     74.01 o 
  -2   4   6      719.22      747.68     12.71 o 
  -1   4   6      487.33      478.58      8.81 o 
   0   4   6     1634.42     1633.78     23.50 o 
   1   4   6        7.53       24.03      1.85 o 
   2   4   6     2767.22     2681.34     41.49 o 
   3   4   6      731.11      610.59     11.43 o 
   4   4   6       12.49       23.83      2.92 o 
   5   4   6      659.11      637.45     15.62 o 
   6   4   6        2.36        7.67      5.04 o 
   7   4   6     2609.39     2591.17     66.40 o 
   8   4   6      181.50      175.60     11.26 o 
   9   4   6       13.70        6.23      7.98 o 
  10   4   6       29.68       24.69      7.25 o 
  11   4   6       17.20       17.41      9.94 o 
  12   4   6       79.15       78.74      9.86 o 
 -17   5   6       52.88       67.75      9.09 o 
 -16   5   6        0.97        4.09      6.50 o 
 -15   5   6        0.30        3.71      4.43 o 
 -14   5   6      756.87      728.06     19.90 o 
 -13   5   6       16.67       32.18      5.50 o 
 -12   5   6      386.86      391.09     22.00 o 
 -11   5   6       24.58       24.32      5.46 o 
 -10   5   6     1029.22      920.47     51.03 o 
  -9   5   6      111.64      107.42      7.39 o 
  -8   5   6      211.72      184.16      9.15 o 
  -7   5   6      722.98      799.67     21.60 o 
  -6   5   6      668.55      561.85     13.15 o 
  -5   5   6       99.98       93.14      3.57 o 
  -4   5   6     4625.93     4617.13     77.84 o 
  -3   5   6     2926.67     3208.23     54.79 o 
  -2   5   6     2541.18     2709.08     41.64 o 
  -1   5   6       34.13       72.15      2.95 o 
   0   5   6     1273.16     1162.84     17.41 o 
   1   5   6      124.86      104.77      3.43 o 
   2   5   6      773.09      810.65     13.04 o 
   3   5   6       69.51       92.21      3.93 o 
   4   5   6      902.00      783.62     27.48 o 
   5   5   6      167.87      145.37      6.60 o 
   6   5   6      733.72      762.78     24.00 o 
   7   5   6        0.35       -0.15      6.40 o 
   8   5   6       72.19       57.16      7.66 o 
   9   5   6       18.81       16.74      6.86 o 
  10   5   6       20.62       11.39      6.69 o 
  11   5   6        9.58       14.81      7.10 o 
  12   5   6       23.27       26.46      8.10 o 
 -16   6   6      145.80      167.93     12.08 o 
 -15   6   6       61.69       73.85      7.21 o 
 -14   6   6       69.61       78.11      7.09 o 
 -13   6   6      945.65     1025.83     44.42 o 
 -12   6   6       23.95       17.53      8.30 o 
 -11   6   6      269.71      281.53     18.72 o 
 -10   6   6      921.94      819.84     81.91 o 
  -9   6   6      374.62      403.26     15.06 o 
  -8   6   6       58.31       83.28     10.63 o 
  -7   6   6      268.45      242.27      7.71 o 
  -6   6   6      896.36      876.85     19.67 o 
  -5   6   6      816.28      870.73     16.80 o 
  -4   6   6      100.51      132.08      4.99 o 
  -3   6   6     3139.64     3025.47     52.09 o 
  -2   6   6       57.63       47.51      2.70 o 
  -1   6   6     1458.45     1333.87     19.88 o 
   0   6   6     2179.09     2119.58     30.44 o 
   1   6   6       45.93       38.22      3.12 o 
   2   6   6       48.64       35.81      2.72 o 
   3   6   6     1937.80     1891.71     34.41 o 
   4   6   6       35.89       30.43      4.11 o 
   5   6   6      592.31      596.01     15.55 o 
   6   6   6        0.28       -3.43      5.00 o 
   7   6   6      151.36      155.25     10.06 o 
   8   6   6        5.07       12.56      6.23 o 
   9   6   6       14.64       17.83     11.32 o 
  10   6   6        1.03        4.51      6.85 o 
  11   6   6        0.35        6.82      6.73 o 
  12   6   6       20.94       22.95      8.33 o 
 -16   7   6       10.22        9.15      7.24 o 
 -15   7   6       65.55       74.72      7.43 o 
 -14   7   6      115.85      151.77     10.84 o 
 -13   7   6       29.27       35.67     14.22 o 
 -12   7   6      204.45      187.21     11.29 o 
 -11   7   6      756.10      738.65     24.00 o 
 -10   7   6      415.44      364.85     14.77 o 
  -9   7   6      710.76      668.86     22.53 o 
  -8   7   6        0.31       -7.23      4.82 o 
  -7   7   6      271.88      289.60     23.58 o 
  -6   7   6      639.24      669.95     13.86 o 
  -5   7   6      257.55      273.24      7.36 o 
  -4   7   6     1387.62     1381.36     25.47 o 
  -3   7   6        8.54       11.89      2.54 o 
  -2   7   6      236.04      231.93      5.81 o 
  -1   7   6      905.06      959.21     15.09 o 
   0   7   6       61.59       44.11      3.31 o 
   1   7   6     1088.87     1104.13     28.12 o 
   2   7   6        2.77        4.37      3.05 o 
   3   7   6        9.43       14.06      3.37 o 
   4   7   6      677.39      657.96     20.18 o 
   5   7   6       54.45       63.24      5.28 o 
   6   7   6      282.47      287.59     17.71 o 
   7   7   6      165.69      171.12     11.02 o 
   8   7   6      106.44      111.12      9.90 o 
   9   7   6       39.50       41.72     11.58 o 
  10   7   6       57.41       73.71      9.78 o 
  11   7   6       68.23       79.15     10.04 o 
 -15   8   6        0.13       -1.88      5.97 o 
 -14   8   6       19.79       23.97     12.58 o 
 -13   8   6       26.64        7.60      8.72 o 
 -12   8   6       20.32       21.82      6.40 o 
 -11   8   6      103.29      105.34      9.08 o 
 -10   8   6      523.14      535.68     19.33 o 
  -9   8   6       72.23       66.71      7.84 o 
  -8   8   6     1111.19     1202.67     34.47 o 
  -7   8   6      227.07      215.19      8.51 o 
  -6   8   6     1235.49     1229.87     23.51 o 
  -5   8   6      311.38      308.35     12.33 o 
  -4   8   6      332.86      340.04      9.34 o 
  -3   8   6     1088.73     1042.56     22.42 o 
  -2   8   6      275.19      263.67      7.69 o 
  -1   8   6     1010.92      958.36     17.12 o 
   0   8   6      908.15      852.01     15.66 o 
   1   8   6       64.10       60.65      3.89 o 
   2   8   6      264.28      273.83      7.89 o 
   3   8   6       85.76       90.75      6.02 o 
   4   8   6      222.75      207.36      8.70 o 
   5   8   6       94.50       88.80      6.28 o 
   6   8   6       42.60       33.77      7.01 o 
   7   8   6      108.24      120.62     10.02 o 
   8   8   6       45.51       34.28      7.77 o 
   9   8   6       21.83       33.46      7.85 o 
  10   8   6      105.09      111.26     10.95 o 
 -14   9   6       50.63       56.44      8.88 o 
 -13   9   6       19.68       18.94      6.52 o 
 -12   9   6        0.39       -3.19      5.53 o 
 -11   9   6       19.44       22.93      6.88 o 
 -10   9   6       33.97       52.83      7.96 o 
  -9   9   6      628.78      687.33     51.24 o 
  -8   9   6       39.48       28.93      7.07 o 
  -7   9   6     1504.85     1502.98     64.04 o 
  -6   9   6        0.37        2.96      5.53 o 
  -5   9   6       26.21       28.59      4.60 o 
  -4   9   6      161.50      116.61      5.21 o 
  -3   9   6      598.24      596.70     13.32 o 
  -2   9   6        1.59        4.77      3.66 o 
  -1   9   6      486.20      446.62     15.70 o 
   0   9   6        6.78       10.13      3.07 o 
   1   9   6      415.20      405.34     10.64 o 
   2   9   6       39.11       32.76      3.65 o 
   3   9   6      133.66      152.89     10.00 o 
   4   9   6      246.94      291.44     10.78 o 
   5   9   6       46.34       44.34      5.70 o 
   6   9   6       83.70       92.10      9.25 o 
   7   9   6       51.61       52.99      8.41 o 
   8   9   6        0.02       10.62      6.62 o 
   9   9   6      153.14      175.79     23.58 o 
  10   9   6       16.39        8.06      7.27 o 
 -14  10   6        3.49        4.20      6.91 o 
 -13  10   6       19.78       25.77      7.70 o 
 -12  10   6        0.39       -2.38      6.04 o 
 -11  10   6       42.14       53.51      8.34 o 
 -10  10   6      480.87      481.37     19.29 o 
  -9  10   6       24.18       40.14      8.09 o 
  -8  10   6      247.41      259.55     13.76 o 
  -7  10   6       64.59       78.62      8.75 o 
  -6  10   6      258.66      319.90     15.02 o 
  -5  10   6      242.22      224.11      9.22 o 
  -4  10   6        2.60        2.40      3.73 o 
  -3  10   6        5.26       -0.82      3.84 o 
  -2  10   6      309.45      287.81     11.88 o 
  -1  10   6       16.83       21.42      3.97 o 
   0  10   6      756.82      742.30     26.98 o 
   1  10   6        0.09        0.75      3.26 o 
   2  10   6       94.12       96.99      5.98 o 
   3  10   6      390.09      331.73     11.74 o 
   4  10   6        2.75        5.07      4.54 o 
   5  10   6       96.38      102.03      7.43 o 
   6  10   6       40.43       32.32     13.11 o 
   7  10   6       79.34      116.39     10.87 o 
   8  10   6       54.33       68.47     13.91 o 
   9  10   6       22.42       18.15      7.60 o 
 -12  11   6       39.05       36.66     11.95 o 
 -11  11   6      118.12      127.79     11.50 o 
 -10  11   6        7.47        3.63      6.61 o 
  -9  11   6      170.77      164.14     15.18 o 
  -8  11   6      131.36      117.30     10.36 o 
  -7  11   6       38.17       42.11      7.80 o 
  -6  11   6       44.85       42.44      8.09 o 
  -5  11   6       67.65       49.89      7.93 o 
  -4  11   6       61.51       74.25      6.31 o 
  -3  11   6       14.83        5.10      4.19 o 
  -2  11   6      150.35      164.34      8.36 o 
  -1  11   6      297.52      312.59     13.14 o 
   0  11   6       46.58       57.19      5.46 o 
   1  11   6      601.54      596.10     14.93 o 
   2  11   6        9.85        6.48      4.26 o 
   3  11   6        9.77        9.06      4.92 o 
   4  11   6        9.08       14.76      5.13 o 
   5  11   6       77.54       79.41     13.59 o 
   6  11   6       76.24       76.17     11.47 o 
   7  11   6       70.79       60.18     13.48 o 
   8  11   6       26.10       21.05      7.78 o 
 -11  12   6       40.25       46.93      9.33 o 
 -10  12   6       97.03       98.10     10.90 o 
  -9  12   6       48.57       66.10      9.85 o 
  -8  12   6       21.20       20.38      7.85 o 
  -7  12   6       25.19       24.25      8.04 o 
  -6  12   6       39.33       54.14      8.70 o 
  -5  12   6       37.46       43.57      8.23 o 
  -4  12   6       41.82       44.64     10.10 o 
  -3  12   6       37.76       46.90      6.83 o 
  -2  12   6       29.68       28.12      5.60 o 
  -1  12   6      374.49      429.22     12.57 o 
   0  12   6      174.23      165.37      8.02 o 
   1  12   6       18.22       13.40      4.63 o 
   2  12   6       63.35       62.59      5.89 o 
   3  12   6       15.05        2.87      4.86 o 
   4  12   6       15.75       23.89      5.80 o 
   5  12   6      109.79      109.69     11.01 o 
   6  12   6       52.17       64.13     13.91 o 
  -9  13   6       91.76       97.53     11.05 o 
  -8  13   6        0.14       -3.01      7.39 o 
  -7  13   6        5.56        3.21      7.16 o 
  -6  13   6        8.80       -7.42      6.91 o 
  -5  13   6        0.98        7.51      7.10 o 
  -4  13   6       41.08       37.63     10.42 o 
  -3  13   6      133.73      109.70      7.82 o 
  -2  13   6      163.93      153.38     11.15 o 
  -1  13   6       11.38       -2.69      4.99 o 
   0  13   6       44.74       58.66      6.10 o 
   1  13   6       15.22       12.83      4.81 o 
   2  13   6       22.19       20.73      4.94 o 
   3  13   6       15.91       21.35      5.86 o 
   4  13   6       49.07       53.51      7.27 o 
  -7  14   6        2.12       -3.91      8.41 o 
  -6  14   6        0.45        8.97      8.19 o 
  -5  14   6      158.30      153.21     15.44 o 
  -4  14   6        8.93       -3.87      6.53 o 
  -3  14   6        6.51       -9.41      6.27 o 
  -2  14   6       21.94       20.78      5.81 o 
  -1  14   6       45.57       41.05      6.77 o 
   0  14   6        3.59       -1.31      4.25 o 
   1  14   6        0.94        3.94      4.47 o 
   2  14   6        0.74        5.36      4.95 o 
 -17   0   7        2.57       -7.51      7.30 o 
 -15   0   7      928.25      947.57     42.20 o 
 -13   0   7     2387.31     2466.44     90.21 o 
 -11   0   7      268.44      283.64     16.18 o 
  -9   0   7     1660.13     1587.10     39.63 o 
  -7   0   7     6961.02     7418.11    174.19 o 
  -5   0   7     1766.45     1227.49     30.34 o 
  -3   0   7     5571.29     5364.25    103.31 o 
  -1   0   7     1851.08     2092.30     41.37 o 
   1   0   7     4645.06     4736.16    113.25 o 
   3   0   7    11237.11    11738.91    276.43 o 
   5   0   7       14.78        9.23     13.11 o 
   7   0   7       63.20       48.01      9.41 o 
   9   0   7      714.52      786.30     36.38 o 
  11   0   7        1.20        0.32      8.88 o 
 -18   1   7       41.24       29.31     13.54 o 
 -17   1   7        2.01       -1.54      5.42 o 
 -16   1   7       41.81       32.52      7.35 o 
 -15   1   7       12.54        7.67     12.80 o 
 -14   1   7     1028.96     1005.19     45.16 o 
 -13   1   7      223.48      194.49     10.88 o 
 -12   1   7       50.61       44.28      6.17 o 
 -11   1   7       88.10       79.92      4.97 o 
 -10   1   7       57.13       68.71      4.19 o 
  -9   1   7        2.64        6.18      2.33 o 
  -8   1   7     4193.24     4488.41     87.61 o 
  -7   1   7     1010.98      854.83     18.63 o 
  -6   1   7     2412.71     2827.46     55.64 o 
  -5   1   7      505.95      330.85      6.84 o 
  -4   1   7     3659.52     4170.11     69.64 o 
  -3   1   7      332.43      337.95      7.26 o 
  -2   1   7        1.71        8.44      2.11 o 
  -1   1   7     1483.97     1341.78     19.24 o 
   0   1   7     1201.35     1332.92     24.06 o 
   1   1   7     1492.28     1233.60     22.74 o 
   2   1   7     5249.80     5362.45     90.65 o 
   3   1   7       55.90       57.94      3.96 o 
   4   1   7     1329.99     1278.70     24.48 o 
   5   1   7      142.51      136.34      7.08 o 
   6   1   7      111.93       91.97      7.32 o 
   7   1   7        3.79       -0.19      4.82 o 
   8   1   7      389.26      322.86     17.87 o 
   9   1   7        7.65        5.56      6.39 o 
  10   1   7      223.81      226.98     18.77 o 
  11   1   7        3.45       13.28      7.19 o 
  12   1   7       24.11       17.05      7.48 o 
 -18   2   7        8.24       -4.57      5.50 o 
 -17   2   7       41.43       46.54      7.81 o 
 -16   2   7        9.23        6.38      5.11 o 
 -15   2   7      287.99      269.48     25.43 o 
 -14   2   7       35.46       38.70      6.69 o 
 -13   2   7       65.71       84.51      7.89 o 
 -12   2   7     2293.41     2323.91     48.36 o 
 -11   2   7      870.34      854.44     20.07 o 
 -10   2   7      391.63      332.86      9.77 o 
  -9   2   7      258.64      308.30      9.06 o 
  -8   2   7      167.06      154.68     12.70 o 
  -7   2   7     3920.66     4105.58     80.33 o 
  -6   2   7      221.80      327.75      8.69 o 
  -5   2   7     6926.29     7626.37    179.21 o 
  -4   2   7      505.80      610.19     11.64 o 
  -3   2   7      694.87      813.74     13.52 o 
  -2   2   7     1328.86     1381.88     21.86 o 
  -1   2   7     2856.81     2691.26     41.12 o 
   0   2   7      248.57      358.34      8.62 o 
   1   2   7     1548.39     1421.76     25.84 o 
   2   2   7       79.45      122.12      5.08 o 
   3   2   7     1445.81     1371.58     25.67 o 
   4   2   7     1186.73     1102.18     29.57 o 
   5   2   7      358.10      301.41     10.25 o 
   6   2   7      208.26      172.10      9.49 o 
   7   2   7       18.86       20.60      6.24 o 
   8   2   7      213.59      232.02     14.38 o 
   9   2   7      637.06      651.21     22.66 o 
  10   2   7        0.47        3.77      6.24 o 
  11   2   7      102.63       96.62     10.16 o 
  12   2   7        9.78       16.52     12.37 o 
 -18   3   7        8.12        5.47      6.50 o 
 -17   3   7        0.97       -1.90      5.53 o 
 -16   3   7        7.51        8.64      8.57 o 
 -15   3   7       74.58       54.79      7.72 o 
 -14   3   7      453.26      485.64     24.38 o 
 -13   3   7      342.57      316.36     13.87 o 
 -12   3   7      288.56      258.86     11.01 o 
 -11   3   7      429.80      387.79     11.61 o 
 -10   3   7      165.45      183.41     17.26 o 
  -9   3   7      515.63      520.91     13.43 o 
  -8   3   7     1551.43     1574.74     40.29 o 
  -7   3   7       34.06       34.74      4.02 o 
  -6   3   7     1201.05     1009.87     26.62 o 
  -5   3   7     1561.84     1806.59     44.87 o 
  -4   3   7     7519.91     7515.47    124.97 o 
  -3   3   7     3033.92     3162.81     53.69 o 
  -2   3   7      992.66     1190.98     19.22 o 
  -1   3   7      200.16      238.60      5.32 o 
   0   3   7      695.14      701.84     12.21 o 
   1   3   7      135.84      176.10      5.22 o 
   2   3   7     1931.80     1926.56     30.47 o 
   3   3   7       12.88       12.15      2.12 o 
   4   3   7      530.96      534.44     19.75 o 
   5   3   7       34.30       38.62      6.34 o 
   6   3   7       32.19       31.95      6.02 o 
   7   3   7      773.12      716.81     38.13 o 
   8   3   7      133.88      155.60     28.34 o 
   9   3   7      189.03      166.94     14.22 o 
  10   3   7      165.31      204.88     12.64 o 
  11   3   7        1.56        0.06      6.53 o 
  12   3   7       22.29       44.70      8.88 o 
 -17   4   7       78.89       85.98      9.63 o 
 -16   4   7       11.17       -2.54      5.42 o 
 -15   4   7      157.60      179.83     11.44 o 
 -14   4   7      633.25      520.52     19.77 o 
 -13   4   7       61.74       67.03      5.83 o 
 -12   4   7      174.39      174.57      8.38 o 
 -11   4   7      486.21      495.79     14.00 o 
 -10   4   7     1236.04     1246.45     33.82 o 
  -9   4   7       67.16       50.56      5.43 o 
  -8   4   7      143.08      128.18     12.16 o 
  -7   4   7        1.01        2.29      3.39 o 
  -6   4   7      494.19      386.02     23.48 o 
  -5   4   7      536.56      508.25     10.42 o 
  -4   4   7     3724.02     3551.38     60.26 o 
  -3   4   7     1968.38     2140.92     37.20 o 
  -2   4   7     1411.83     1338.71     21.56 o 
  -1   4   7       96.30      146.91      4.19 o 
   0   4   7      939.11      908.63     15.42 o 
   1   4   7      201.74      218.27      4.88 o 
   2   4   7      103.72       79.81      3.44 o 
   3   4   7     1446.12     1381.67     22.89 o 
   4   4   7       21.55       25.22      3.88 o 
   5   4   7       21.29       20.13      6.61 o 
   6   4   7      375.83      359.05     14.66 o 
   7   4   7       14.66       13.00      6.08 o 
   8   4   7      296.90      253.00     13.05 o 
   9   4   7       89.03       67.56      8.80 o 
  10   4   7       40.37       29.51      7.62 o 
  11   4   7        4.61        4.36      6.58 o 
  12   4   7        1.35       -0.04      6.93 o 
 -17   5   7       76.90       77.24      9.66 o 
 -16   5   7       31.20       15.40      6.65 o 
 -15   5   7        2.53        1.67      7.67 o 
 -14   5   7      343.90      366.16     16.35 o 
 -13   5   7     1124.45     1109.88     26.86 o 
 -12   5   7        2.70        7.71      4.81 o 
 -11   5   7     1279.00     1324.12     36.45 o 
 -10   5   7     1050.25     1009.00     28.89 o 
  -9   5   7      608.29      593.36     18.87 o 
  -8   5   7      142.19      156.49      8.33 o 
  -7   5   7      202.88      207.91      9.49 o 
  -6   5   7        9.90        9.26      3.18 o 
  -5   5   7        5.63        8.20      1.97 o 
  -4   5   7     1798.76     1902.74     33.55 o 
  -3   5   7     2498.83     2770.15     47.80 o 
  -2   5   7        0.26       14.17      2.06 o 
  -1   5   7      252.67      295.67      7.74 o 
   0   5   7       60.65       64.73      3.14 o 
   1   5   7     1700.65     1711.80     25.05 o 
   2   5   7      884.76      837.38     13.57 o 
   3   5   7      146.91      117.25      4.62 o 
   4   5   7        2.28        7.85      7.95 o 
   5   5   7      817.79      785.87     33.26 o 
   6   5   7      116.92      122.73      9.12 o 
   7   5   7      202.90      208.60     14.33 o 
   8   5   7       34.15       31.92      7.06 o 
   9   5   7       51.42       55.65      8.41 o 
  10   5   7        7.27       -0.31      6.54 o 
  11   5   7       30.24       29.46      9.31 o 
 -16   6   7       94.60      123.06     10.96 o 
 -15   6   7       32.48       19.37      7.24 o 
 -14   6   7      126.96      106.57      7.81 o 
 -13   6   7       39.82       45.47      7.57 o 
 -12   6   7      477.85      410.23     23.27 o 
 -11   6   7       78.54       88.40      7.91 o 
 -10   6   7      965.95      846.38     81.59 o 
  -9   6   7     2079.50     2066.82     53.58 o 
  -8   6   7      138.71      140.63      8.30 o 
  -7   6   7       79.16       81.72     10.26 o 
  -6   6   7        5.41       13.32      2.14 o 
  -5   6   7      382.73      299.67      7.55 o 
  -4   6   7      131.51      147.00      5.45 o 
  -3   6   7       47.51       38.76      3.01 o 
  -2   6   7     1195.58     1372.15     22.43 o 
  -1   6   7      121.76      128.06      4.30 o 
   0   6   7      375.91      325.31      6.66 o 
   1   6   7      365.49      350.14      7.15 o 
   2   6   7      362.19      354.44      7.42 o 
   3   6   7      110.83      101.17      4.45 o 
   4   6   7      338.32      289.15     10.72 o 
   5   6   7       91.95      109.12      8.56 o 
   6   6   7      126.51       90.66      9.36 o 
   7   6   7       53.85       50.33      7.66 o 
   8   6   7      142.44      135.83     10.50 o 
   9   6   7       68.86       76.85      8.96 o 
  10   6   7        5.94        2.15      6.96 o 
  11   6   7        0.14       -3.60     10.89 o 
 -16   7   7      184.99      185.66     13.18 o 
 -15   7   7        0.09        6.42      5.15 o 
 -14   7   7       24.51       37.45     11.37 o 
 -13   7   7      117.14      142.52     10.28 o 
 -12   7   7        0.23        5.37      5.83 o 
 -11   7   7       85.11       95.45      8.63 o 
 -10   7   7      904.46      905.26     27.59 o 
  -9   7   7      923.12      982.32     29.01 o 
  -8   7   7      907.34      966.51     28.30 o 
  -7   7   7      107.85       72.63      8.48 o 
  -6   7   7       47.60       36.74      4.73 o 
  -5   7   7        0.19        5.51      3.91 o 
  -4   7   7       83.44       84.15      4.20 o 
  -3   7   7      967.99      853.40     15.04 o 
  -2   7   7       37.08       40.82      2.88 o 
  -1   7   7      296.12      265.84      6.58 o 
   0   7   7       22.42       17.71      2.94 o 
   1   7   7       77.42       72.21      4.05 o 
   2   7   7      332.19      311.40     14.92 o 
   3   7   7        0.08        2.60      3.06 o 
   4   7   7       81.21       77.18      7.81 o 
   5   7   7       21.38       14.72      5.96 o 
   6   7   7       13.88       16.53      6.58 o 
   7   7   7      209.39      250.32     13.46 o 
   8   7   7        0.25       -5.29      7.72 o 
   9   7   7       76.64       71.71     18.72 o 
  10   7   7       12.00        4.65      7.24 o 
 -15   8   7       57.29       46.68      8.83 o 
 -14   8   7        6.75        6.79      6.27 o 
 -13   8   7        0.91       -6.85      5.15 o 
 -12   8   7        3.07        3.75      7.09 o 
 -11   8   7       80.09       87.34      8.79 o 
 -10   8   7       85.26       83.17      8.60 o 
  -9   8   7      375.36      333.53     23.27 o 
  -8   8   7      537.52      575.83     15.61 o 
  -7   8   7      239.13      231.26      8.94 o 
  -6   8   7        3.09        2.90      3.53 o 
  -5   8   7      156.08      129.92      7.17 o 
  -4   8   7      128.21      128.85      5.32 o 
  -3   8   7      304.91      289.16     13.17 o 
  -2   8   7      345.88      286.09      8.20 o 
  -1   8   7        4.80       12.15      3.37 o 
   0   8   7       25.17       30.89      3.34 o 
   1   8   7       45.82       43.49      3.71 o 
   2   8   7       24.67       29.14      3.43 o 
   3   8   7       37.87       37.14      4.21 o 
   4   8   7       17.70       12.59      5.68 o 
   5   8   7      151.60      156.78     12.48 o 
   6   8   7       12.42       12.43      6.40 o 
   7   8   7        0.31        0.80      6.05 o 
   8   8   7      265.58      271.62     16.18 o 
   9   8   7        7.57       10.35      6.87 o 
  10   8   7        1.69       -2.40      9.04 o 
 -14   9   7        5.21        1.09      6.53 o 
 -13   9   7       23.27        2.10      6.17 o 
 -12   9   7        0.41       -0.90      6.13 o 
 -11   9   7       10.27        6.67      6.56 o 
 -10   9   7      155.49      187.79     14.70 o 
  -9   9   7       15.46       18.35      6.95 o 
  -8   9   7       69.16       62.22      7.93 o 
  -7   9   7       31.11       35.97      7.39 o 
  -6   9   7      958.85      991.33     29.76 o 
  -5   9   7      164.49      146.06      5.87 o 
  -4   9   7       16.29       14.95      3.58 o 
  -3   9   7       76.44       97.12      5.06 o 
  -2   9   7       71.14       55.38      4.34 o 
  -1   9   7        6.60        8.10      2.89 o 
   0   9   7      116.64      114.39      5.06 o 
   1   9   7       20.69       17.15      3.41 o 
   2   9   7       11.62       12.93      3.39 o 
   3   9   7        1.76       -0.86      3.71 o 
   4   9   7       55.01       53.72      7.71 o 
   5   9   7       21.69       21.80      6.95 o 
   6   9   7       55.52       73.21      9.27 o 
   7   9   7        7.37        7.29      6.76 o 
   8   9   7        4.45        3.74      6.66 o 
   9   9   7        6.13        0.83      7.13 o 
 -14  10   7        2.27        1.98      6.84 o 
 -13  10   7       26.83       39.27      9.57 o 
 -12  10   7        1.29       -5.82      6.24 o 
 -11  10   7       16.58        8.51      9.10 o 
 -10  10   7        5.06        1.07      6.54 o 
  -9  10   7       87.19      111.29     10.02 o 
  -8  10   7       23.53       12.20      6.70 o 
  -7  10   7      188.27      187.95     11.55 o 
  -6  10   7       35.31       19.99      6.79 o 
  -5  10   7      130.44      140.97     14.38 o 
  -4  10   7      174.96      189.69      8.32 o 
  -3  10   7        2.48        2.23      3.92 o 
  -2  10   7        0.01       -2.70      4.25 o 
  -1  10   7        0.03       -4.89      3.26 o 
   0  10   7        2.45        2.69      3.34 o 
   1  10   7      151.61      157.13      6.36 o 
   2  10   7       53.61       65.24      7.43 o 
   3  10   7       16.80       19.59      4.86 o 
   4  10   7       17.64       28.15      7.32 o 
   5  10   7       11.11       17.23      6.90 o 
   6  10   7       17.11        6.44      8.25 o 
   7  10   7        7.93        0.54      6.96 o 
   8  10   7        0.03        1.88      7.34 o 
 -12  11   7       11.15       19.49      9.36 o 
 -11  11   7       87.30      117.11     10.96 o 
 -10  11   7      100.24       87.99     11.42 o 
  -9  11   7       32.59       37.07      8.26 o 
  -8  11   7       24.82       15.31      7.40 o 
  -7  11   7       21.00       30.30      7.66 o 
  -6  11   7       10.51       10.36      6.88 o 
  -5  11   7      187.58      181.42     19.30 o 
  -4  11   7        7.65       11.65      6.42 o 
  -3  11   7        0.53       -4.44      3.74 o 
  -2  11   7       32.80       28.66      5.22 o 
  -1  11   7      158.80      171.20     14.03 o 
   0  11   7        1.63        3.47      4.13 o 
   1  11   7       37.78       25.05      4.88 o 
   2  11   7      105.22      115.37      6.76 o 
   3  11   7        0.44       -3.72      5.91 o 
   4  11   7        5.36       10.75      6.90 o 
   5  11   7       45.51       43.42     15.86 o 
   6  11   7        1.46        1.78      6.52 o 
   7  11   7        0.06       -6.24      6.87 o 
 -11  12   7        4.13        2.81      9.31 o 
 -10  12   7       24.67       30.24      9.23 o 
  -9  12   7       56.85       49.89      9.15 o 
  -8  12   7        0.12       -3.63      6.88 o 
  -7  12   7        0.38       -2.00      6.58 o 
  -6  12   7       45.68       57.72      9.09 o 
  -5  12   7       72.12       76.79      9.42 o 
  -4  12   7        4.43        2.23      6.44 o 
  -3  12   7        1.91        2.01      4.43 o 
  -2  12   7       27.07       22.36      5.59 o 
  -1  12   7        3.29       -0.07      4.99 o 
   0  12   7      188.35      189.20      8.52 o 
   1  12   7        8.45        5.40      4.36 o 
   2  12   7        5.69        0.32      4.33 o 
   3  12   7        0.41        3.97      6.53 o 
   4  12   7       46.71       69.55      9.82 o 
   5  12   7       15.02       30.11      8.72 o 
  -9  13   7        1.54       15.80      8.78 o 
  -8  13   7        0.57        4.89      9.73 o 
  -7  13   7        7.28        5.43      7.24 o 
  -6  13   7       37.60       50.08      9.48 o 
  -5  13   7       68.41       63.16      9.64 o 
  -4  13   7       18.94        7.29      7.40 o 
  -3  13   7        0.31       -6.13     10.15 o 
  -2  13   7       25.73       25.28      6.11 o 
  -1  13   7       87.55       96.27      8.06 o 
   0  13   7        0.48        6.17      6.15 o 
   1  13   7       10.54        8.78      5.02 o 
   2  13   7        2.01        3.77      4.45 o 
   3  13   7        4.07       -2.58      6.30 o 
  -6  14   7        2.64        3.46     12.00 o 
  -5  14   7       19.11       40.52     10.89 o 
  -4  14   7       85.33       82.82     10.81 o 
  -3  14   7        6.06        9.32     10.21 o 
  -2  14   7       15.60        5.29     11.10 o 
  -1  14   7        0.39        1.05      5.21 o 
   0  14   7       11.90       11.86      6.00 o 
 -18   0   8      145.35      157.89     16.92 o 
 -16   0   8      239.82      263.76     19.99 o 
 -14   0   8      505.12      525.50     27.29 o 
 -12   0   8     1313.81     1247.60     49.49 o 
  -8   0   8        0.68       83.44      7.93 o 
  -6   0   8      347.67      312.57      9.51 o 
  -4   0   8     1242.65     1542.32     31.30 o 
  -2   0   8     6256.87     7064.00    135.68 o 
   0   0   8     1169.77     1329.25     34.40 o 
   2   0   8       95.66      104.07      8.78 o 
   4   0   8      319.67      288.30     12.31 o 
   6   0   8      105.59      128.18     11.95 o 
   8   0   8       91.73      114.96     13.54 o 
  10   0   8       26.66       36.17     11.21 o 
 -18   1   8        4.91        3.60      5.98 o 
 -17   1   8      192.74      206.79     12.79 o 
 -16   1   8       91.18       73.77      8.56 o 
 -15   1   8       33.28       27.85      6.62 o 
 -14   1   8       91.51       79.67      9.31 o 
 -13   1   8      944.56     1008.82     30.17 o 
 -12   1   8        1.94       -1.79      5.98 o 
 -11   1   8     1094.10     1163.96     32.57 o 
 -10   1   8      172.95      147.69      7.37 o 
  -9   1   8     1125.00     1133.88     24.45 o 
  -8   1   8      231.80      202.05     10.63 o 
  -7   1   8      380.38      378.49      9.63 o 
  -6   1   8      178.55      201.80      4.85 o 
  -5   1   8      117.13       57.90      5.28 o 
  -4   1   8     1521.74     1346.01     21.27 o 
  -3   1   8     5226.08     4965.97     67.92 o 
  -2   1   8      844.43      644.88     10.08 o 
  -1   1   8      430.77      418.86      7.95 o 
   0   1   8       33.97       54.67      3.29 o 
   1   1   8      362.58      342.60     10.27 o 
   2   1   8      659.13      785.93     16.08 o 
   3   1   8      298.66      312.39     11.26 o 
   4   1   8       41.88       57.55      4.52 o 
   5   1   8        9.96       16.93      4.50 o 
   6   1   8      147.83      154.60      9.38 o 
   7   1   8      174.59      162.07     10.43 o 
   8   1   8       32.57       24.82      7.14 o 
   9   1   8       47.09       41.01      8.02 o 
  10   1   8        0.63       -0.71      6.47 o 
  11   1   8       53.50       62.34      9.14 o 
 -18   2   8       40.46       38.95      8.14 o 
 -17   2   8       41.37       38.57      7.81 o 
 -16   2   8       36.89       47.66      7.66 o 
 -15   2   8      143.75      148.31     17.98 o 
 -14   2   8      522.44      590.00     20.90 o 
 -13   2   8      186.77      210.16     16.13 o 
 -12   2   8       42.66       56.76      6.69 o 
 -11   2   8      387.45      359.28     10.72 o 
 -10   2   8     2480.09     2422.11    110.81 o 
  -9   2   8      112.74      126.25      5.68 o 
  -8   2   8      402.48      497.70     12.50 o 
  -7   2   8      310.42      324.93     11.22 o 
  -6   2   8      265.32      258.17      8.39 o 
  -5   2   8     1765.94     1885.08     32.57 o 
  -4   2   8     5890.85     5445.90     81.46 o 
  -3   2   8     1299.74     1401.90     22.39 o 
  -2   2   8      223.26      160.42      4.99 o 
  -1   2   8      227.13      188.64      4.04 o 
   0   2   8       91.87       62.41      3.87 o 
   1   2   8      972.25      767.02     15.49 o 
   2   2   8       56.29       55.24      3.91 o 
   3   2   8      795.69      640.41     16.79 o 
   4   2   8       24.41       35.64      4.00 o 
   5   2   8      206.19      205.94      8.58 o 
   6   2   8       15.30       13.70      5.53 o 
   7   2   8       13.42       14.60     14.70 o 
   8   2   8      363.55      361.09     16.00 o 
   9   2   8       20.35       16.36      6.92 o 
  10   2   8        5.60       14.81      7.25 o 
  11   2   8       26.26       30.28      9.47 o 
 -18   3   8       50.05       42.82      8.45 o 
 -17   3   8       15.23       23.93      6.94 o 
 -16   3   8       91.87       80.50     18.45 o 
 -15   3   8       11.27        6.04      5.70 o 
 -14   3   8       94.65       91.42      8.71 o 
 -13   3   8      231.42      241.81     12.14 o 
 -12   3   8      198.22      196.44      8.91 o 
 -11   3   8      514.11      468.15     13.06 o 
 -10   3   8       47.99       34.06      5.46 o 
  -9   3   8      707.57      634.87     17.85 o 
  -8   3   8      452.05      467.40     14.89 o 
  -7   3   8       75.91      111.57      9.10 o 
  -6   3   8     1850.94     1744.01     43.74 o 
  -5   3   8      377.77      484.15     13.39 o 
  -4   3   8     4122.16     4372.63     73.66 o 
  -3   3   8     2082.39     2186.48     33.97 o 
  -2   3   8      431.27      339.85      6.97 o 
  -1   3   8       15.98       33.23      2.27 o 
   0   3   8      221.23      218.03      5.34 o 
   1   3   8        1.11       20.02      2.28 o 
   2   3   8      234.53      243.82      7.98 o 
   3   3   8      559.42      506.90     25.28 o 
   4   3   8      782.30      719.40     15.89 o 
   5   3   8      198.88      182.38      8.39 o 
   6   3   8      515.01      511.02     18.40 o 
   7   3   8      374.25      383.46     16.04 o 
   8   3   8       25.20       29.71      6.99 o 
   9   3   8        1.43       -8.62      5.75 o 
  10   3   8      102.07      112.62     10.42 o 
  11   3   8        1.08        2.21      6.98 o 
 -17   4   8       39.06       36.74      9.62 o 
 -16   4   8       65.54       81.09      9.18 o 
 -15   4   8      294.84      312.38     20.04 o 
 -14   4   8      198.57      209.28     25.22 o 
 -13   4   8       78.38       89.27     22.47 o 
 -12   4   8      510.36      504.35     14.44 o 
 -11   4   8      171.93      170.80      9.47 o 
 -10   4   8       93.01       93.52      7.19 o 
  -9   4   8       84.60       85.32      6.29 o 
  -8   4   8     1583.56     1589.77     41.12 o 
  -7   4   8     1411.42     1396.72     52.03 o 
  -6   4   8      104.02       89.51      6.24 o 
  -5   4   8     6686.90     6508.08    108.87 o 
  -4   4   8      139.66      125.84      6.34 o 
  -3   4   8      148.65      113.93      4.36 o 
  -2   4   8      139.80      120.75      3.95 o 
  -1   4   8       86.00      138.02      4.20 o 
   0   4   8        4.86       23.67      2.39 o 
   1   4   8      659.82      710.30     12.96 o 
   2   4   8      429.47      416.39     10.37 o 
   3   4   8      841.14      881.72     30.46 o 
   4   4   8       91.80       80.83      5.22 o 
   5   4   8      361.06      345.26     12.41 o 
   6   4   8        1.37       -1.88     11.79 o 
   7   4   8       17.51       12.34      6.07 o 
   8   4   8       43.18       38.28      7.74 o 
   9   4   8       91.47      120.46     10.32 o 
  10   4   8       10.45        9.23      7.07 o 
  11   4   8      126.48      122.09     12.37 o 
 -17   5   8       18.99       14.02      6.79 o 
 -16   5   8      169.78      198.73     12.78 o 
 -15   5   8        0.02        5.13      5.68 o 
 -14   5   8      385.59      449.20     33.89 o 
 -13   5   8      228.31      259.53     10.48 o 
 -12   5   8      154.22      159.40      7.90 o 
 -11   5   8       86.75      123.74      8.45 o 
 -10   5   8       32.46       40.34      5.98 o 
  -9   5   8      111.13       73.15      6.58 o 
  -8   5   8       74.29       96.39     10.26 o 
  -7   5   8      598.74      548.66     25.17 o 
  -6   5   8     2148.76     2206.25     45.22 o 
  -5   5   8      186.66      158.50      5.09 o 
  -4   5   8     1343.94     1446.83     26.29 o 
  -3   5   8       14.11        7.73      2.11 o 
  -2   5   8      380.77      336.06      7.33 o 
  -1   5   8      612.56      702.17     12.74 o 
   0   5   8      504.70      402.27      8.49 o 
   1   5   8       11.90       30.44      4.73 o 
   2   5   8     3220.56     3167.55     55.48 o 
   3   5   8      581.36      507.71     12.38 o 
   4   5   8      237.45      235.16     10.08 o 
   5   5   8       13.82        5.95      5.33 o 
   6   5   8      119.82      144.11     10.02 o 
   7   5   8       40.49       29.85      7.20 o 
   8   5   8       63.19       60.43      8.30 o 
   9   5   8      111.21      111.26     10.43 o 
  10   5   8       31.94       37.33      8.71 o 
 -16   6   8        4.22        5.91      6.02 o 
 -15   6   8      186.98      190.17     12.55 o 
 -14   6   8       47.35       68.28      6.82 o 
 -13   6   8      181.01      165.08     10.63 o 
 -12   6   8       22.90       26.71      6.41 o 
 -11   6   8        4.60       -1.40      8.78 o 
 -10   6   8        0.50        0.91      5.12 o 
  -9   6   8      632.09      641.62     20.71 o 
  -8   6   8      546.90      591.35     37.44 o 
  -7   6   8       78.79       89.69      6.03 o 
  -6   6   8      181.30      192.49      7.68 o 
  -5   6   8     1236.17     1319.47     24.45 o 
  -4   6   8      236.96      260.69      7.18 o 
  -3   6   8      554.48      574.00     10.92 o 
  -2   6   8      568.51      502.55      9.94 o 
  -1   6   8        4.10        4.58      2.22 o 
   0   6   8     1457.95     1394.09     25.84 o 
   1   6   8     2059.79     2089.08     30.51 o 
   2   6   8       52.33       50.77      3.86 o 
   3   6   8      554.89      552.92     13.27 o 
   4   6   8        0.24        3.78      4.32 o 
   5   6   8      164.39      164.18     10.39 o 
   6   6   8       74.40       82.99      8.60 o 
   7   6   8       23.72       31.03      7.29 o 
   8   6   8       26.10       34.40      7.55 o 
   9   6   8       52.99       50.98      8.63 o 
  10   6   8       89.16       88.02     19.30 o 
 -16   7   8       48.67       59.45      9.09 o 
 -15   7   8        0.59       -4.43      6.03 o 
 -14   7   8        5.13        9.35      6.13 o 
 -13   7   8        0.93       -5.34      5.46 o 
 -12   7   8      156.10      161.10     10.61 o 
 -11   7   8      131.99      128.54     11.79 o 
 -10   7   8        1.53        6.13      5.30 o 
  -9   7   8       60.66       39.70     11.16 o 
  -8   7   8      704.53      691.27     17.72 o 
  -7   7   8     1409.68     1517.62     40.40 o 
  -6   7   8      486.34      404.92     16.60 o 
  -5   7   8       30.66       32.20      3.13 o 
  -4   7   8      753.02      699.42     22.64 o 
  -3   7   8      126.68      100.61      4.03 o 
  -2   7   8       62.06       67.97      3.96 o 
  -1   7   8     2490.24     2397.18     42.76 o 
   0   7   8      188.65      200.89      7.10 o 
   1   7   8      678.07      611.36     17.84 o 
   2   7   8      634.33      674.24     13.36 o 
   3   7   8        7.89       16.74      4.78 o 
   4   7   8      116.16      143.79      8.23 o 
   5   7   8      168.13      159.32     25.96 o 
   6   7   8       45.58       69.25      8.63 o 
   7   7   8       62.14       75.43      9.09 o 
   8   7   8      137.61      111.26     10.76 o 
   9   7   8      116.48      134.66     11.61 o 
 -15   8   8       26.53       16.82      8.94 o 
 -14   8   8       14.16        7.74      8.94 o 
 -13   8   8       28.24       23.86      6.74 o 
 -12   8   8       49.84       42.02      7.58 o 
 -11   8   8      293.94      255.94     29.51 o 
 -10   8   8       67.39       44.36      8.83 o 
  -9   8   8       72.41       65.75      5.75 o 
  -8   8   8      608.24      501.06     14.42 o 
  -7   8   8      266.81      234.58      9.27 o 
  -6   8   8      119.02      104.27      9.57 o 
  -5   8   8      313.96      330.28     10.78 o 
  -4   8   8      175.99      229.16      7.56 o 
  -3   8   8       17.60       13.77      3.37 o 
  -2   8   8      618.78      592.26     21.80 o 
  -1   8   8       72.20       86.92      5.83 o 
   0   8   8      704.45      747.89     25.82 o 
   1   8   8      191.37      178.23      6.10 o 
   2   8   8      190.96      194.19      6.44 o 
   3   8   8      149.66      168.08      8.83 o 
   4   8   8       11.64        8.99      5.84 o 
   5   8   8       27.60       26.84      7.17 o 
   6   8   8      232.34      233.32     13.38 o 
   7   8   8        0.64        6.03      6.83 o 
   8   8   8      143.24      163.98     12.49 o 
   9   8   8      148.21      178.77     13.42 o 
 -14   9   8        2.76        3.10      6.09 o 
 -13   9   8        3.89       16.95      6.83 o 
 -12   9   8        0.84        0.19      6.47 o 
 -11   9   8      101.09       87.83      9.68 o 
 -10   9   8        3.97        9.30      6.64 o 
  -9   9   8      310.47      319.95     18.24 o 
  -8   9   8       80.40       73.69      8.44 o 
  -7   9   8      399.44      353.95     24.06 o 
  -6   9   8       20.39        6.82      7.61 o 
  -5   9   8       37.68       32.30      4.60 o 
  -4   9   8      103.06       97.75      5.07 o 
  -3   9   8      625.02      552.70     14.46 o 
  -2   9   8      108.31       84.84      5.80 o 
  -1   9   8      381.83      396.08     18.39 o 
   0   9   8       39.82       32.36      3.82 o 
   1   9   8      101.92       96.39      5.10 o 
   2   9   8      219.26      206.65      8.07 o 
   3   9   8      145.72      121.25      9.62 o 
   4   9   8        1.97       -3.88      5.72 o 
   5   9   8      116.21      136.21     20.36 o 
   6   9   8        4.27       -2.95      6.49 o 
   7   9   8      249.42      289.31     15.70 o 
   8   9   8       77.02       93.60     10.49 o 
 -13  10   8        0.51        1.79      6.27 o 
 -12  10   8       38.52       48.07      8.94 o 
 -11  10   8        0.73        4.47      7.11 o 
 -10  10   8       72.71       53.85      8.60 o 
  -9  10   8       96.76       95.90      9.65 o 
  -8  10   8      226.07      238.64     17.08 o 
  -7  10   8      157.41      144.50     11.53 o 
  -6  10   8       29.19       29.81      7.10 o 
  -5  10   8        4.52        3.06      5.70 o 
  -4  10   8       72.06       57.72      7.55 o 
  -3  10   8        0.84        1.17      3.86 o 
  -2  10   8      407.16      422.80     13.28 o 
  -1  10   8        1.98        3.10      3.73 o 
   0  10   8      327.94      345.06      9.36 o 
   1  10   8      131.58      144.95      6.30 o 
   2  10   8       57.12       51.58      5.41 o 
   3  10   8       11.70        7.77      6.17 o 
   4  10   8       31.69       31.08      9.36 o 
   5  10   8       36.84       36.44      8.24 o 
   6  10   8      166.65      176.43     14.54 o 
   7  10   8       69.86       58.45      9.97 o 
 -12  11   8        0.99        3.53      7.64 o 
 -11  11   8      131.91      163.60     21.20 o 
 -10  11   8        0.11       -3.04      6.98 o 
  -9  11   8        0.35       -2.64      6.77 o 
  -8  11   8        6.69        6.71      6.77 o 
  -7  11   8       17.19       24.18      7.85 o 
  -6  11   8       28.66       57.45      9.36 o 
  -5  11   8        1.41        1.80      9.20 o 
  -4  11   8       19.69       18.28      6.52 o 
  -3  11   8       32.92       28.92      5.12 o 
  -2  11   8       16.37       17.01      5.22 o 
  -1  11   8      492.04      542.21     16.42 o 
   0  11   8       14.07       12.39      5.32 o 
   1  11   8       74.32       79.06      6.21 o 
   2  11   8       26.03       23.51      5.72 o 
   3  11   8        3.01        7.87      6.70 o 
   4  11   8       43.73       49.92      8.35 o 
   5  11   8      143.25      172.93     12.91 o 
   6  11   8        9.68       -3.25      6.88 o 
 -11  12   8       25.27       35.53      9.01 o 
 -10  12   8       64.16       71.94     10.52 o 
  -9  12   8        1.71        7.70      7.89 o 
  -8  12   8        0.10      -10.12      6.77 o 
  -7  12   8       51.62       70.74     23.80 o 
  -6  12   8        3.10        2.68      6.72 o 
  -5  12   8        0.21       -6.75      6.94 o 
  -4  12   8       23.18       17.77      6.80 o 
  -3  12   8      123.84       76.77      9.23 o 
  -2  12   8       46.27       52.92      6.45 o 
  -1  12   8        0.53       -4.15      5.02 o 
   0  12   8      112.10      130.73      8.71 o 
   1  12   8       13.03       14.98      4.62 o 
   2  12   8        0.61       -4.17      5.29 o 
   3  12   8       46.44       43.24     17.13 o 
   4  12   8       20.45       26.32      7.68 o 
  -9  13   8       10.36        5.88      8.22 o 
  -8  13   8        9.17       14.57      7.92 o 
  -7  13   8       22.58       27.84      8.74 o 
  -6  13   8       66.52       59.19      9.81 o 
  -5  13   8       49.31       40.53     16.02 o 
  -4  13   8        4.22       -5.08      9.36 o 
  -3  13   8        9.14       15.02      7.01 o 
  -2  13   8       36.99       28.57      8.34 o 
  -1  13   8        3.23       -6.82      5.74 o 
   0  13   8       14.46       14.41      7.55 o 
   1  13   8        5.61        4.52      5.37 o 
   2  13   8        6.85        7.38      7.16 o 
  -4  14   8       27.97       24.64      8.69 o 
  -3  14   8        0.10        6.03      9.94 o 
  -2  14   8        1.30       -7.13     10.15 o 
 -17   0   9       19.60       16.29      9.62 o 
 -15   0   9       55.25       42.73     10.15 o 
 -13   0   9      310.64      272.74     18.19 o 
 -11   0   9     1478.43     1465.25     56.05 o 
  -9   0   9     1615.25     1797.64     65.36 o 
  -7   0   9      560.00      346.82     10.51 o 
  -5   0   9        3.35       11.65      6.24 o 
  -3   0   9      410.43      324.59      8.51 o 
  -1   0   9      110.69       88.89      5.58 o 
   1   0   9     2491.37     2026.62     51.41 o 
   3   0   9      166.97      132.61      8.34 o 
   5   0   9        0.76       -0.25      7.56 o 
   7   0   9      154.71      135.47     13.75 o 
   9   0   9       97.44       76.78     13.01 o 
  11   0   9       36.19       27.81     11.74 o 
 -18   1   9       81.41       78.19     12.69 o 
 -17   1   9        0.35       -5.02      7.30 o 
 -16   1   9       49.06       45.93     16.29 o 
 -15   1   9       43.65       58.25      8.57 o 
 -14   1   9      155.68      163.01     17.50 o 
 -13   1   9      379.06      349.19     14.77 o 
 -12   1   9      519.62      523.29     35.96 o 
 -11   1   9       16.53        3.89      4.71 o 
 -10   1   9     1801.51     1568.75     57.80 o 
  -9   1   9      177.65      178.76      6.49 o 
  -8   1   9      242.21      202.57      6.68 o 
  -7   1   9      156.42      139.05      5.12 o 
  -6   1   9       62.63       79.73      6.35 o 
  -5   1   9      380.95      476.55      8.73 o 
  -4   1   9      732.39      807.01     12.52 o 
  -3   1   9        3.32        3.32      2.05 o 
  -2   1   9      290.48      299.91      5.66 o 
  -1   1   9       35.50       77.83      3.08 o 
   0   1   9       74.17       79.39      4.07 o 
   1   1   9       34.40       93.11      6.50 o 
   2   1   9     1178.06     1215.34     23.52 o 
   3   1   9     1026.50      958.41     19.59 o 
   4   1   9        5.46        6.99      3.67 o 
   5   1   9       10.18        8.43      3.78 o 
   6   1   9        6.82        9.96      5.56 o 
   7   1   9        0.86       -4.45      5.46 o 
   8   1   9      234.39      239.64     13.27 o 
   9   1   9        2.85        7.19      6.50 o 
  10   1   9       44.76       49.55      8.75 o 
  11   1   9        1.67        7.19      8.78 o 
 -18   2   9       13.03       10.50      6.69 o 
 -17   2   9       46.03       47.95      8.11 o 
 -16   2   9       64.65       60.22      8.11 o 
 -15   2   9       17.76       21.54      8.14 o 
 -14   2   9      134.21      123.30      9.46 o 
 -13   2   9      381.09      320.10     14.23 o 
 -12   2   9      367.00      357.91     14.51 o 
 -11   2   9       42.17       37.63      5.78 o 
 -10   2   9        5.27        8.71      3.90 o 
  -9   2   9      795.72      704.49     16.70 o 
  -8   2   9      766.29      740.90     17.09 o 
  -7   2   9      219.54      170.59      6.03 o 
  -6   2   9     1533.30     1494.09     26.33 o 
  -5   2   9       11.23       24.52      4.15 o 
  -4   2   9      122.52      114.94      7.36 o 
  -3   2   9     1315.13     1585.64     22.97 o 
  -2   2   9      461.92      328.94      6.10 o 
  -1   2   9       11.41       29.96      3.56 o 
   0   2   9        2.38        3.76      1.85 o 
   1   2   9      424.86      481.47     13.34 o 
   2   2   9      502.05      465.63     29.50 o 
   3   2   9       62.87       70.87      5.08 o 
   4   2   9      266.47      306.28     10.82 o 
   5   2   9      276.48      262.29     11.56 o 
   6   2   9       82.54       83.50      8.15 o 
   7   2   9       57.11       57.40      7.85 o 
   8   2   9        4.06        3.88      6.87 o 
   9   2   9      114.64      104.61     10.34 o 
  10   2   9       17.66        6.82     10.84 o 
 -18   3   9       12.17       10.92      7.03 o 
 -17   3   9      151.72      194.54     12.79 o 
 -16   3   9       70.60       54.81      8.30 o 
 -15   3   9      293.68      284.98     14.49 o 
 -14   3   9      388.87      384.27     16.52 o 
 -13   3   9       86.91       77.31      7.77 o 
 -12   3   9        5.67       13.37      5.22 o 
 -11   3   9      539.03      535.83     16.29 o 
 -10   3   9      141.40      184.52      9.80 o 
  -9   3   9       69.12       71.82      4.71 o 
  -8   3   9       41.35       74.36      4.62 o 
  -7   3   9     1527.56     1519.53     31.89 o 
  -6   3   9      138.40       85.30      6.70 o 
  -5   3   9     3815.26     3729.37     63.35 o 
  -4   3   9        1.42        1.30      3.22 o 
  -3   3   9      436.79      450.06      8.79 o 
  -2   3   9        1.10        2.40      1.88 o 
  -1   3   9      112.25       97.71      3.60 o 
   0   3   9       83.11       61.43      3.10 o 
   1   3   9      366.59      383.37      9.65 o 
   2   3   9        9.56        3.08      3.01 o 
   3   3   9       60.59       57.44      4.72 o 
   4   3   9      100.60       82.13      5.30 o 
   5   3   9      232.28      256.81     11.54 o 
   6   3   9       62.69       57.70      7.62 o 
   7   3   9      188.74      195.39     11.92 o 
   8   3   9       67.60       49.64      8.78 o 
   9   3   9       11.60        3.24      6.16 o 
  10   3   9       26.82       22.26     15.18 o 
 -17   4   9        6.39        0.03      5.97 o 
 -16   4   9      165.72      170.09     11.92 o 
 -15   4   9       24.42       31.12      6.88 o 
 -14   4   9      325.25      327.72     15.22 o 
 -13   4   9      208.23      230.69     12.22 o 
 -12   4   9      453.58      398.95     12.42 o 
 -11   4   9       10.90        9.06      3.80 o 
 -10   4   9      152.27      121.03      6.39 o 
  -9   4   9      286.17      299.99     18.08 o 
  -8   4   9      549.09      568.36     17.75 o 
  -7   4   9     1333.41     1355.74     35.63 o 
  -6   4   9     1551.33     1632.87     34.35 o 
  -5   4   9      460.45      438.22     10.00 o 
  -4   4   9     3572.98     3952.31     60.20 o 
  -3   4   9       44.58       62.31      5.07 o 
  -2   4   9        6.06        3.72      2.94 o 
  -1   4   9      474.71      417.69      8.60 o 
   0   4   9      190.69      114.42      5.21 o 
   1   4   9      217.60      187.56      5.56 o 
   2   4   9      514.61      475.04     11.72 o 
   3   4   9        3.18        6.29      3.51 o 
   4   4   9      208.32      166.96     10.07 o 
   5   4   9       20.77       29.61      5.42 o 
   6   4   9      372.50      349.66     15.40 o 
   7   4   9        1.57        5.96      5.93 o 
   8   4   9        0.54       -3.87      5.82 o 
   9   4   9       13.48       16.02      8.30 o 
  10   4   9        6.36        8.19      7.93 o 
 -17   5   9        0.04        0.02      6.05 o 
 -16   5   9        4.91       20.34      6.53 o 
 -15   5   9      370.09      346.46     16.15 o 
 -14   5   9        2.46        8.85      7.09 o 
 -13   5   9      311.89      295.45     14.21 o 
 -12   5   9        0.93        5.55      3.98 o 
 -11   5   9      588.06      554.19     18.93 o 
 -10   5   9       14.09       34.69      5.87 o 
  -9   5   9      425.46      340.84     13.38 o 
  -8   5   9      672.26      634.76     62.29 o 
  -7   5   9     1445.59     1378.10     29.98 o 
  -6   5   9      255.65      279.99      9.03 o 
  -5   5   9      553.06      585.45     12.27 o 
  -4   5   9      618.50      484.40      9.61 o 
  -3   5   9      709.69      622.33     11.70 o 
  -2   5   9      384.32      321.58      7.83 o 
  -1   5   9      169.03      133.79      4.59 o 
   0   5   9      182.28      180.13      5.56 o 
   1   5   9      434.93      402.43      9.08 o 
   2   5   9      111.65      125.97      7.32 o 
   3   5   9      539.67      563.57     13.55 o 
   4   5   9        2.71       -0.89      3.60 o 
   5   5   9      219.07      231.90     10.30 o 
   6   5   9       60.76       45.98      7.62 o 
   7   5   9        5.84       10.25      6.20 o 
   8   5   9       12.52        8.86      6.90 o 
   9   5   9       11.06       14.84      6.72 o 
  10   5   9       13.68       27.63      8.30 o 
 -16   6   9       46.36       45.95      8.10 o 
 -15   6   9       27.09       31.76      7.21 o 
 -14   6   9      365.41      364.17     16.75 o 
 -13   6   9        3.12        6.28      4.74 o 
 -12   6   9      260.81      273.35     13.06 o 
 -11   6   9      326.63      297.47     13.68 o 
 -10   6   9      227.49      212.16     30.40 o 
  -9   6   9      402.45      365.88     14.46 o 
  -8   6   9     1113.35     1094.32     29.72 o 
  -7   6   9      413.61      294.19      9.72 o 
  -6   6   9      475.22      447.59     12.55 o 
  -5   6   9       25.70       33.10      3.11 o 
  -4   6   9      657.08      542.82     10.69 o 
  -3   6   9      314.00      342.88      7.78 o 
  -2   6   9      137.18      146.57      5.09 o 
  -1   6   9      607.62      644.26     20.70 o 
   0   6   9       46.33       33.41      3.24 o 
   1   6   9      302.12      332.52     12.73 o 
   2   6   9      693.47      741.68     18.65 o 
   3   6   9       44.90       55.33      5.82 o 
   4   6   9      190.19      210.85     10.99 o 
   5   6   9      211.59      214.49     12.20 o 
   6   6   9       37.77       33.96     10.47 o 
   7   6   9       80.40       80.19      9.30 o 
   8   6   9       29.12       26.27     14.49 o 
   9   6   9        1.36        0.21      6.62 o 
 -16   7   9       37.86       32.98      7.88 o 
 -15   7   9      104.66       97.48      9.94 o 
 -14   7   9       39.67       60.78      8.96 o 
 -13   7   9       81.79       90.95      9.09 o 
 -12   7   9      226.73      209.12     20.25 o 
 -11   7   9      175.57      216.75     11.83 o 
 -10   7   9      511.89      426.62     16.56 o 
  -9   7   9       12.34       12.06      4.06 o 
  -8   7   9      459.04      448.84     16.03 o 
  -7   7   9       56.84       63.79      5.28 o 
  -6   7   9        1.10        1.73      3.29 o 
  -5   7   9     1095.35     1038.18     60.43 o 
  -4   7   9      177.45      207.42      5.98 o 
  -3   7   9       74.60       89.90      4.08 o 
  -2   7   9      368.07      371.00      9.70 o 
  -1   7   9       24.16       23.30      3.67 o 
   0   7   9      703.05      687.40     15.23 o 
   1   7   9       28.78       30.13      4.10 o 
   2   7   9      179.66      196.75     12.23 o 
   3   7   9      179.05      172.50      8.74 o 
   4   7   9        0.11        1.57      4.54 o 
   5   7   9       22.16       14.49      6.64 o 
   6   7   9      295.20      279.99     16.76 o 
   7   7   9        9.25       -1.41      6.29 o 
   8   7   9        9.52        8.59      6.94 o 
   9   7   9        2.75        4.93      7.21 o 
 -15   8   9        1.02       -7.15      5.25 o 
 -14   8   9       24.69       25.66      7.39 o 
 -13   8   9        3.67        5.00      6.39 o 
 -12   8   9       16.46       21.33      6.80 o 
 -11   8   9      351.44      425.61     17.50 o 
 -10   8   9       42.90       41.29      5.33 o 
  -9   8   9      551.08      565.68     21.71 o 
  -8   8   9       31.48       26.96      4.79 o 
  -7   8   9      742.77      851.74     25.59 o 
  -6   8   9      154.76      148.24      8.62 o 
  -5   8   9       56.52       41.79      5.89 o 
  -4   8   9      398.93      419.86     12.03 o 
  -3   8   9      319.67      275.72      8.37 o 
  -2   8   9       37.09       50.36      4.49 o 
  -1   8   9      871.50      838.93     17.86 o 
   0   8   9        9.77       11.33      4.08 o 
   1   8   9       84.51       78.63      5.29 o 
   2   8   9       60.58       54.62      6.12 o 
   3   8   9       18.38       13.18      5.09 o 
   4   8   9        4.20        6.68      6.00 o 
   5   8   9       38.26       39.15      8.10 o 
   6   8   9        1.03        2.15      6.43 o 
   7   8   9      104.69      103.62     11.69 o 
   8   8   9        0.89       -8.73      6.74 o 
 -14   9   9        8.41        9.62      7.51 o 
 -13   9   9        2.53        2.27      6.95 o 
 -12   9   9       22.15       13.74      7.13 o 
 -11   9   9       82.89       96.82      9.87 o 
 -10   9   9      267.41      232.97     13.01 o 
  -9   9   9        2.08       -8.68      5.79 o 
  -8   9   9      480.54      448.06     17.90 o 
  -7   9   9       21.08       27.38      5.03 o 
  -6   9   9      299.64      293.16     10.56 o 
  -5   9   9       24.42       21.79      4.59 o 
  -4   9   9      203.85      212.43     17.12 o 
  -3   9   9       13.22       12.71      3.52 o 
  -2   9   9      592.98      542.03     13.18 o 
  -1   9   9       22.17       18.92      4.07 o 
   0   9   9      378.56      421.85     11.52 o 
   1   9   9       16.03       15.29      4.30 o 
   2   9   9        1.90        0.70      4.60 o 
   3   9   9       51.09       67.08     10.63 o 
   4   9   9        6.34        0.96     12.80 o 
   5   9   9       48.83       40.13      8.83 o 
   6   9   9       40.74       42.40      8.92 o 
   7   9   9        1.54        2.49      6.87 o 
 -13  10   9        4.54        8.74      7.40 o 
 -12  10   9        5.20       19.75      8.01 o 
 -11  10   9      218.75      167.50     12.19 o 
 -10  10   9       10.10       12.13      7.07 o 
  -9  10   9       76.56       73.34      9.22 o 
  -8  10   9       12.75       18.77      7.51 o 
  -7  10   9      267.40      289.61     14.69 o 
  -6  10   9      214.79      194.78     11.65 o 
  -5  10   9        1.80       -1.58      5.59 o 
  -4  10   9        0.63        0.81      5.56 o 
  -3  10   9       70.44       80.56      6.44 o 
  -2  10   9        6.38        8.89      4.09 o 
  -1  10   9      420.61      434.17     12.35 o 
   0  10   9       59.80       61.53      6.50 o 
   1  10   9       86.41       91.15      6.17 o 
   2  10   9       71.68       79.28      9.43 o 
   3  10   9       12.57       10.16      6.47 o 
   4  10   9       11.99        5.74      6.64 o 
   5  10   9       39.26       45.41      8.88 o 
   6  10   9       12.28       15.32      7.90 o 
 -12  11   9       11.80        6.29      8.08 o 
 -11  11   9       19.38       20.38      9.47 o 
 -10  11   9      177.39      196.06     13.39 o 
  -9  11   9        2.11       -2.67      6.94 o 
  -8  11   9       78.37       89.20     10.13 o 
  -7  11   9       66.13       54.99      9.84 o 
  -6  11   9       28.86       34.57      8.00 o 
  -5  11   9       16.34       11.81      6.62 o 
  -4  11   9        0.37        0.90      5.85 o 
  -3  11   9       13.77       11.84      6.27 o 
  -2  11   9       19.17        8.00      4.58 o 
  -1  11   9        1.56        3.87      4.86 o 
   0  11   9      249.46      263.99     11.27 o 
   1  11   9        0.21       -2.00      4.35 o 
   2  11   9       45.88       58.85      8.47 o 
   3  11   9        5.50        5.50      6.28 o 
   4  11   9       21.61       29.95      8.26 o 
   5  11   9       18.55       15.01     10.15 o 
 -10  12   9       54.93       61.64     10.09 o 
  -9  12   9       54.24       52.46      9.72 o 
  -8  12   9        0.96       11.82      7.89 o 
  -7  12   9       42.17       55.35      9.53 o 
  -6  12   9       43.89       40.46      9.31 o 
  -5  12   9        0.66       -9.41      8.57 o 
  -4  12   9        1.79        3.75      6.57 o 
  -3  12   9        0.91       -7.79      7.14 o 
  -2  12   9       55.77       57.06      8.63 o 
  -1  12   9       39.60       41.04      6.40 o 
   0  12   9        0.60       -0.76      5.02 o 
   1  12   9       75.10       82.84      7.85 o 
   2  12   9        0.13       -0.70      6.65 o 
   3  12   9        2.34       12.79      7.10 o 
  -8  13   9        7.55        1.08      8.07 o 
  -7  13   9       18.27       13.34      7.96 o 
  -6  13   9       64.99       68.11     17.34 o 
  -5  13   9       17.07       18.19      8.08 o 
  -4  13   9       13.31        6.78      7.25 o 
  -3  13   9       15.54       10.73      7.07 o 
  -2  13   9        5.93        6.22      6.77 o 
  -1  13   9        4.30        8.71      8.78 o 
   0  13   9       27.22       36.34      6.55 o 
 -18   0  10      150.12      159.69     17.45 o 
 -16   0  10        8.12       17.24      9.41 o 
 -14   0  10      155.73      182.01     15.55 o 
 -12   0  10      599.02      749.60     33.42 o 
 -10   0  10      699.60      557.33     25.59 o 
  -8   0  10       31.75       63.03      7.19 o 
  -6   0  10      209.13      172.74      6.74 o 
  -4   0  10     3079.74     2915.94     57.84 o 
  -2   0  10     3464.51     3127.96     61.70 o 
   0   0  10      227.62      201.36     10.05 o 
   2   0  10     1271.34     1373.03     52.35 o 
   4   0  10     1245.21     1332.49     37.53 o 
   6   0  10      203.19      236.47     17.45 o 
   8   0  10       16.97       20.94      9.52 o 
  10   0  10        2.05       -5.71      9.41 o 
 -18   1  10        0.43        0.83      6.40 o 
 -17   1  10       86.32      108.80     11.69 o 
 -16   1  10       65.53       81.75      9.01 o 
 -15   1  10       42.30       44.01      8.72 o 
 -14   1  10       66.96       68.86      7.81 o 
 -13   1  10      304.75      322.60     14.09 o 
 -12   1  10      175.89      151.68      9.42 o 
 -11   1  10     1182.73     1135.04     32.08 o 
 -10   1  10       26.72       49.37     11.32 o 
  -9   1  10      165.45      115.82      7.93 o 
  -8   1  10       37.92       54.60      4.94 o 
  -7   1  10        4.91        5.61      3.25 o 
  -6   1  10       88.50       86.70      3.36 o 
  -5   1  10     1341.89     1426.16     21.02 o 
  -4   1  10      662.50      748.57     11.98 o 
  -3   1  10     2814.06     2792.39     39.22 o 
  -2   1  10        3.17       28.32      1.90 o 
  -1   1  10     1189.29     1220.77     23.12 o 
   0   1  10      528.86      427.22     10.33 o 
   1   1  10      247.16      197.56      6.92 o 
   2   1  10       62.48       29.42      3.96 o 
   3   1  10      889.39      781.83     19.74 o 
   4   1  10        4.66        3.78      3.74 o 
   5   1  10      570.71      610.50     17.32 o 
   6   1  10       12.14       23.11      6.51 o 
   7   1  10       38.09       46.18     10.84 o 
   8   1  10        0.60       -7.89      5.26 o 
   9   1  10       12.67        6.13      6.91 o 
  10   1  10        0.05       -8.99      6.49 o 
 -18   2  10       16.49       12.70      7.13 o 
 -17   2  10      135.91      147.53     11.44 o 
 -16   2  10        0.73      -10.95      7.30 o 
 -15   2  10       29.53       46.36      7.34 o 
 -14   2  10        1.95       -0.21      5.27 o 
 -13   2  10       35.64       39.85      9.94 o 
 -12   2  10      395.82      356.55     14.54 o 
 -11   2  10        1.49        6.02      8.83 o 
 -10   2  10     1033.98      934.21     27.50 o 
  -9   2  10      248.82      221.35      7.85 o 
  -8   2  10      148.31      113.92      5.46 o 
  -7   2  10      152.43      130.21      5.36 o 
  -6   2  10      434.26      491.36      9.82 o 
  -5   2  10      174.96      116.92      3.64 o 
  -4   2  10     4068.72     4335.51     59.98 o 
  -3   2  10        4.65       -1.37      2.25 o 
  -2   2  10      432.76      502.43      8.56 o 
  -1   2  10      383.38      466.84     10.73 o 
   0   2  10      132.78      119.18      5.17 o 
   1   2  10      366.59      412.16     14.98 o 
   2   2  10      570.84      487.26     14.31 o 
   3   2  10      120.10      119.65      9.62 o 
   4   2  10      259.05      232.56     11.65 o 
   5   2  10        5.71       12.60      4.21 o 
   6   2  10      528.81      556.00     20.11 o 
   7   2  10       10.61       19.28      9.47 o 
   8   2  10        3.10        7.67      9.36 o 
   9   2  10        4.55       11.87      6.23 o 
  10   2  10       31.64       41.04      8.90 o 
 -18   3  10       42.02       44.19      8.41 o 
 -17   3  10       31.78       28.39      7.33 o 
 -16   3  10      101.24       94.22      9.78 o 
 -15   3  10       71.44       72.35      8.60 o 
 -14   3  10        1.08        4.82      5.67 o 
 -13   3  10       33.12       32.01      6.24 o 
 -12   3  10        2.10        3.93      4.77 o 
 -11   3  10      850.05      906.23     27.15 o 
 -10   3  10      123.93      126.50      6.36 o 
  -9   3  10       81.94      114.49      5.80 o 
  -8   3  10      928.50      875.74     20.06 o 
  -7   3  10       92.11      123.20      5.56 o 
  -6   3  10      383.42      366.21      8.88 o 
  -5   3  10     3730.27     3536.05     49.40 o 
  -4   3  10        2.92        7.75      2.32 o 
  -3   3  10      122.07      102.14      5.83 o 
  -2   3  10       98.19      108.18      4.03 o 
  -1   3  10      516.59      379.02      8.08 o 
   0   3  10      233.85      216.73     10.15 o 
   1   3  10      136.13      153.23      6.22 o 
   2   3  10      225.88      251.15      8.22 o 
   3   3  10      371.71      361.83     10.32 o 
   4   3  10       59.22       65.06      5.35 o 
   5   3  10      369.58      406.15     11.87 o 
   6   3  10        0.48        8.50      6.05 o 
   7   3  10       17.02        9.53      6.32 o 
   8   3  10       67.07       65.01     17.19 o 
   9   3  10        6.66        4.04      9.52 o 
 -17   4  10       76.01       73.83      9.15 o 
 -16   4  10        9.85       14.07      6.79 o 
 -15   4  10        9.16       16.87      6.40 o 
 -14   4  10        1.91        2.05      5.18 o 
 -13   4  10       53.92       42.65      6.94 o 
 -12   4  10      255.06      289.57     13.31 o 
 -11   4  10      143.65      170.66      7.88 o 
 -10   4  10       27.68       26.12      4.36 o 
  -9   4  10      250.02      228.95      9.42 o 
  -8   4  10      128.38      121.61      7.32 o 
  -7   4  10      773.68      871.65     33.97 o 
  -6   4  10      176.81      150.82     14.14 o 
  -5   4  10      156.69      177.70      5.68 o 
  -4   4  10      217.02      236.03      7.45 o 
  -3   4  10       57.93       36.18      2.81 o 
  -2   4  10      277.30      260.77      7.33 o 
  -1   4  10      428.94      361.10     13.04 o 
   0   4  10      201.68      232.87      7.46 o 
   1   4  10      613.14      490.58     12.01 o 
   2   4  10      867.04      755.94     16.67 o 
   3   4  10       59.83       57.93      4.93 o 
   4   4  10      190.69      193.74      7.76 o 
   5   4  10       67.04       63.73      6.54 o 
   6   4  10       28.82       32.81      8.25 o 
   7   4  10       64.79       71.32      8.67 o 
   8   4  10       26.79       17.25      6.88 o 
   9   4  10       68.31       88.05     12.96 o 
 -17   5  10       24.73       38.77      7.89 o 
 -16   5  10      121.22      131.97     11.24 o 
 -15   5  10       17.09       18.02     12.80 o 
 -14   5  10        0.81        2.27      5.44 o 
 -13   5  10        4.41       11.79      5.83 o 
 -12   5  10       17.60       13.64      5.72 o 
 -11   5  10      204.01      189.02      8.51 o 
 -10   5  10      896.80      867.11     39.45 o 
  -9   5  10       23.35       46.21      6.19 o 
  -8   5  10        6.11       10.04      3.53 o 
  -7   5  10       30.29       22.27      3.85 o 
  -6   5  10      701.47      638.77     16.12 o 
  -5   5  10       79.85      132.13      6.37 o 
  -4   5  10       22.06       29.85      2.82 o 
  -3   5  10      114.78      150.12      4.93 o 
  -2   5  10        8.59        9.10      2.49 o 
  -1   5  10      219.60      237.07      6.47 o 
   0   5  10     1472.96     1610.05     30.14 o 
   1   5  10      153.81      127.10      5.98 o 
   2   5  10      129.83      153.33      6.75 o 
   3   5  10      145.96      134.92      6.59 o 
   4   5  10       35.88       49.25      5.24 o 
   5   5  10       41.37       44.36      6.47 o 
   6   5  10       49.91       56.69      8.15 o 
   7   5  10        4.73        7.22      6.25 o 
   8   5  10       11.70        3.76      6.12 o 
   9   5  10       41.28       43.97      8.66 o 
 -16   6  10        5.04       17.94     11.53 o 
 -15   6  10       22.66       17.73     12.37 o 
 -14   6  10       94.63       83.12      9.24 o 
 -13   6  10        0.27        1.79      7.24 o 
 -12   6  10       29.04       25.37      7.88 o 
 -11   6  10      330.24      329.10     14.55 o 
 -10   6  10      381.08      367.11     25.12 o 
  -9   6  10      122.46      131.19      7.89 o 
  -8   6  10      116.19       92.43      7.39 o 
  -7   6  10      263.79      238.59     13.21 o 
  -6   6  10        0.74        7.16      4.32 o 
  -5   6  10       13.19        4.58      2.72 o 
  -4   6  10       54.37       37.71      3.03 o 
  -3   6  10        4.32        1.46      2.33 o 
  -2   6  10       74.17       85.70      4.64 o 
  -1   6  10      170.28      159.56      5.44 o 
   0   6  10        3.72        5.08      2.76 o 
   1   6  10      753.33      786.02     17.10 o 
   2   6  10       25.52       35.59      5.22 o 
   3   6  10       22.88       49.20      6.67 o 
   4   6  10        1.67        1.82      4.92 o 
   5   6  10       14.99       18.36      6.66 o 
   6   6  10       31.29       30.72      7.66 o 
   7   6  10       44.72       48.06      8.49 o 
   8   6  10       29.80       19.02      7.51 o 
 -16   7  10       20.28       22.35      8.41 o 
 -15   7  10       16.88       12.43      7.01 o 
 -14   7  10        0.87       -2.71      6.19 o 
 -13   7  10      246.06      220.39     12.55 o 
 -12   7  10        4.32        1.47      6.24 o 
 -11   7  10       23.68       19.53      6.98 o 
 -10   7  10       87.13       87.99      7.90 o 
  -9   7  10      238.77      294.09     10.72 o 
  -8   7  10      202.89      207.36      8.77 o 
  -7   7  10        5.55       -0.09      6.06 o 
  -6   7  10      107.53      119.64      6.53 o 
  -5   7  10        1.25        0.40      2.89 o 
  -4   7  10      215.67      196.51      6.92 o 
  -3   7  10       64.59       80.69      4.04 o 
  -2   7  10       59.14       71.98      4.74 o 
  -1   7  10       71.93       74.81      4.95 o 
   0   7  10       99.06       69.48      4.91 o 
   1   7  10        0.10        0.55      4.23 o 
   2   7  10      107.26       95.22      6.93 o 
   3   7  10        2.29       -1.86      4.40 o 
   4   7  10       37.18       49.56      6.55 o 
   5   7  10        2.21        0.20      6.16 o 
   6   7  10       15.20       18.27      8.51 o 
   7   7  10        1.67       -8.28      6.19 o 
   8   7  10       65.13       71.31     10.04 o 
 -15   8  10        2.96        3.03     11.26 o 
 -14   8  10       27.02       42.73     12.16 o 
 -13   8  10        0.61        2.49      9.89 o 
 -12   8  10       59.88       72.52      8.77 o 
 -11   8  10       10.12       27.08      5.59 o 
 -10   8  10        0.62        4.44      4.34 o 
  -9   8  10      128.88      123.42     12.14 o 
  -8   8  10       18.72       14.31      4.47 o 
  -7   8  10       44.20       50.30      6.49 o 
  -6   8  10      103.04       89.22      6.27 o 
  -5   8  10        1.23        1.04      3.87 o 
  -4   8  10        9.39        8.96      4.25 o 
  -3   8  10      374.06      366.69     10.47 o 
  -2   8  10       67.04       49.38      5.54 o 
  -1   8  10        7.50       10.48      3.75 o 
   0   8  10        4.86       -2.96      3.26 o 
   1   8  10        0.85        1.14      4.29 o 
   2   8  10        2.42       -1.43      4.95 o 
   3   8  10       14.84        5.88      4.90 o 
   4   8  10       24.12       14.47      6.58 o 
   5   8  10       18.51       23.59      7.46 o 
   6   8  10        8.64       12.13      7.24 o 
   7   8  10       55.29       57.07      9.47 o 
 -14   9  10        6.65        0.04      6.83 o 
 -13   9  10       33.27       44.13      8.79 o 
 -12   9  10        0.09       -5.00      6.62 o 
 -11   9  10        0.56       -0.71      6.43 o 
 -10   9  10       51.24       63.03      8.66 o 
  -9   9  10       40.08       39.96      7.63 o 
  -8   9  10        0.12        1.08      4.37 o 
  -7   9  10      217.92      235.51     16.08 o 
  -6   9  10        1.24       -5.77      3.85 o 
  -5   9  10       82.43      101.78     11.98 o 
  -4   9  10       27.45       34.41      5.15 o 
  -3   9  10       76.20       81.78      6.48 o 
  -2   9  10        0.83        2.64      3.52 o 
  -1   9  10       15.85       14.44      4.04 o 
   0   9  10       27.51       28.06      4.61 o 
   1   9  10        0.50       -0.27      4.37 o 
   2   9  10        2.07       10.02      4.79 o 
   3   9  10        1.03        8.67      5.21 o 
   4   9  10        0.23        3.67     10.31 o 
   5   9  10       14.11       13.47      7.29 o 
   6   9  10        9.12       -3.67     12.16 o 
 -13  10  10        1.46       10.41      7.80 o 
 -12  10  10       16.79       12.17      7.78 o 
 -11  10  10       47.62       47.60     10.26 o 
 -10  10  10        2.61       -2.20      6.71 o 
  -9  10  10        3.14        6.84      7.02 o 
  -8  10  10       38.33       31.45      7.63 o 
  -7  10  10       37.76       60.39      8.64 o 
  -6  10  10      100.10      118.55      9.94 o 
  -5  10  10       34.93       30.21     10.84 o 
  -4  10  10       50.48       70.65      6.36 o 
  -3  10  10        1.27       -0.11      6.01 o 
  -2  10  10       43.75       50.69      6.10 o 
  -1  10  10        2.11        0.05      7.05 o 
   0  10  10       35.50       28.65      4.85 o 
   1  10  10        9.86        9.97      4.97 o 
   2  10  10        2.78        1.98      4.93 o 
   3  10  10       10.63       10.37      7.20 o 
   4  10  10       20.63       36.93      8.24 o 
   5  10  10        1.89        2.53     11.05 o 
 -12  11  10       13.93        2.96      7.78 o 
 -11  11  10        0.18       -1.27      7.29 o 
 -10  11  10       37.15       42.90      9.00 o 
  -9  11  10        5.48        4.31      7.20 o 
  -8  11  10       77.25       83.70     10.13 o 
  -7  11  10       77.09       84.97      9.83 o 
  -6  11  10        0.12        6.73      6.86 o 
  -5  11  10        7.84        5.47      6.39 o 
  -4  11  10       74.88       70.99      8.92 o 
  -3  11  10       13.59        8.44      6.53 o 
  -2  11  10       42.20       39.42      7.81 o 
  -1  11  10       12.16       22.53      5.45 o 
   0  11  10        5.91       18.32      4.76 o 
   1  11  10       27.92       28.71      7.39 o 
   2  11  10       16.94       21.73      7.72 o 
   3  11  10       34.65       37.74      8.41 o 
 -10  12  10        8.58        1.54      7.44 o 
  -9  12  10        4.73       13.86      7.99 o 
  -8  12  10        3.61        2.89      7.37 o 
  -7  12  10        1.09        1.61      7.44 o 
  -6  12  10      125.93      135.28     11.81 o 
  -5  12  10       17.29       11.88      7.59 o 
  -4  12  10        4.06       -0.82      6.75 o 
  -3  12  10        7.20       16.08      7.55 o 
  -2  12  10        1.27       12.55      7.04 o 
  -1  12  10       87.21      105.44     10.80 o 
   0  12  10        7.73       12.19      5.49 o 
   1  12  10       13.74       23.77      6.96 o 
   2  12  10        6.12        5.41     10.84 o 
  -6  13  10        0.42        3.94      8.13 o 
  -5  13  10       51.73       55.84     14.07 o 
  -4  13  10       17.91       22.87      8.09 o 
  -3  13  10        6.65        8.16      9.15 o 
  -2  13  10       43.73       53.52     14.81 o 
 -17   0  11       54.07       35.64     11.10 o 
 -15   0  11      120.50      109.14     13.54 o 
 -13   0  11      971.37      954.02     41.03 o 
 -11   0  11     2773.97     2498.80     90.21 o 
  -9   0  11      334.20      289.88     16.29 o 
  -7   0  11      497.27      538.39     15.50 o 
  -5   0  11     2534.72     2704.80     54.17 o 
  -3   0  11     2823.39     3128.80     76.90 o 
  -1   0  11      252.26      318.48     35.06 o 
   1   0  11       90.19      100.97      7.43 o 
   3   0  11      885.14      751.63     24.09 o 
   5   0  11      306.04      395.70     17.09 o 
   7   0  11       28.04       32.26      9.52 o 
   9   0  11        2.35        7.19     10.68 o 
 -18   1  11      122.48      118.49     11.40 o 
 -17   1  11       16.19       18.43      6.95 o 
 -16   1  11       21.68       17.05      7.56 o 
 -15   1  11       60.86       58.26      7.84 o 
 -14   1  11      567.35      565.14     20.49 o 
 -13   1  11        8.33       19.05      5.84 o 
 -12   1  11     1069.23     1128.88     48.44 o 
 -11   1  11       66.25       67.82      8.99 o 
 -10   1  11     1813.75     1721.09     45.28 o 
  -9   1  11      497.13      458.01     15.37 o 
  -8   1  11       17.27       18.66      3.80 o 
  -7   1  11        0.63        3.94      2.28 o 
  -6   1  11      972.35      923.86     14.50 o 
  -5   1  11       13.48        2.89      2.62 o 
  -4   1  11     4652.36     4521.99     62.63 o 
  -3   1  11       17.45        4.81      2.28 o 
  -2   1  11      852.73      831.93     29.31 o 
  -1   1  11       85.35      122.65      5.29 o 
   0   1  11       35.45       25.18      3.59 o 
   1   1  11      145.74      159.42      7.48 o 
   2   1  11      669.19      679.45     15.54 o 
   3   1  11       98.11      123.12      6.51 o 
   4   1  11      195.00      197.67      7.97 o 
   5   1  11        0.29        3.93      4.43 o 
   6   1  11      172.90      188.31     18.93 o 
   7   1  11        6.78        7.18      6.16 o 
   8   1  11        4.85        8.98      5.83 o 
   9   1  11        4.25        4.00      6.63 o 
 -18   2  11       78.32       84.94     10.19 o 
 -17   2  11       46.26       59.13     13.96 o 
 -16   2  11       34.89       19.54      6.94 o 
 -15   2  11      288.35      335.23     15.63 o 
 -14   2  11      114.03       91.05      9.68 o 
 -13   2  11      211.53      226.22     11.74 o 
 -12   2  11       11.15       16.24      5.51 o 
 -11   2  11     1382.72     1408.30     39.50 o 
 -10   2  11      455.84      442.13     17.98 o 
  -9   2  11      254.51      282.52     11.32 o 
  -8   2  11      326.78      360.57     10.06 o 
  -7   2  11        0.31        5.15      2.93 o 
  -6   2  11      839.43      891.49     20.59 o 
  -5   2  11     3078.67     2881.52     40.74 o 
  -4   2  11      144.14      227.79      5.43 o 
  -3   2  11     1835.88     1690.57     45.36 o 
  -2   2  11      304.56      214.44      6.92 o 
  -1   2  11      290.57      323.43      9.37 o 
   0   2  11       19.63       12.92      3.38 o 
   1   2  11      680.98      730.75     20.12 o 
   2   2  11      450.91      421.70     13.20 o 
   3   2  11       90.92      124.02      7.42 o 
   4   2  11       85.18       86.19      5.99 o 
   5   2  11       62.98       62.68      5.97 o 
   6   2  11        1.16       -1.86      5.47 o 
   7   2  11       94.10       88.72      9.38 o 
   8   2  11       10.27       12.66      6.30 o 
   9   2  11        0.14        6.98     11.21 o 
 -17   3  11      289.59      275.05     15.44 o 
 -16   3  11       12.36        7.77      7.35 o 
 -15   3  11       56.98       71.05      8.63 o 
 -14   3  11      105.03      110.49      9.42 o 
 -13   3  11        1.60       -4.44     10.58 o 
 -12   3  11      619.98      535.44     22.21 o 
 -11   3  11       91.34      100.52     14.28 o 
 -10   3  11      389.25      324.48     13.19 o 
  -9   3  11      231.60      203.07     11.21 o 
  -8   3  11       94.34       75.04      4.76 o 
  -7   3  11     1461.11     1435.17     26.72 o 
  -6   3  11      368.17      377.92     11.36 o 
  -5   3  11     1136.99     1150.79     30.95 o 
  -4   3  11     2093.96     2218.17     31.89 o 
  -3   3  11      562.31      520.06     10.28 o 
  -2   3  11      216.72      291.79      8.20 o 
  -1   3  11      454.34      418.83     10.41 o 
   0   3  11        1.13       10.37      3.39 o 
   1   3  11      365.83      339.28      9.71 o 
   2   3  11      274.52      237.64      8.35 o 
   3   3  11       94.69       60.95      5.23 o 
   4   3  11       30.32       28.21      4.77 o 
   5   3  11       74.61       75.13      6.15 o 
   6   3  11       78.14       94.26      9.42 o 
   7   3  11        0.40        6.05      6.39 o 
   8   3  11       10.68       17.80      7.11 o 
 -17   4  11      179.50      195.08     13.50 o 
 -16   4  11      326.59      369.35     29.56 o 
 -15   4  11        3.56       -6.08      5.28 o 
 -14   4  11        1.69        0.95      5.06 o 
 -13   4  11      131.37      126.59      9.41 o 
 -12   4  11        0.32        0.94      4.88 o 
 -11   4  11      326.04      337.98     15.76 o 
 -10   4  11      250.67      257.22      9.92 o 
  -9   4  11        1.36        1.10      3.36 o 
  -8   4  11      882.32      852.93     17.58 o 
  -7   4  11       26.46       38.56      4.39 o 
  -6   4  11     1306.92     1254.12     27.67 o 
  -5   4  11      421.87      413.76     11.22 o 
  -4   4  11        4.16        2.30      2.33 o 
  -3   4  11       49.61       48.71      3.31 o 
  -2   4  11       44.56       73.16      4.38 o 
  -1   4  11       35.90       26.33      3.64 o 
   0   4  11     1049.67     1099.26     22.04 o 
   1   4  11       33.58       46.64      9.98 o 
   2   4  11      135.57      163.62      7.01 o 
   3   4  11      206.20      203.21      8.00 o 
   4   4  11      123.29      133.01      6.96 o 
   5   4  11       44.31       53.37      8.29 o 
   6   4  11       16.65       24.73      6.83 o 
   7   4  11        4.91        3.50      5.95 o 
   8   4  11       30.93       18.57      6.83 o 
 -17   5  11      142.52      152.33     32.15 o 
 -16   5  11      107.55       96.18     13.17 o 
 -15   5  11      168.27      139.37     11.16 o 
 -14   5  11        0.86        5.84      5.74 o 
 -13   5  11       39.61       44.34      7.32 o 
 -12   5  11       13.67       21.88      6.23 o 
 -11   5  11      152.17      161.03      8.01 o 
 -10   5  11      205.75      238.27     12.71 o 
  -9   5  11      608.47      572.20     19.55 o 
  -8   5  11      101.66       74.73      5.47 o 
  -7   5  11      954.93      983.37     22.89 o 
  -6   5  11        0.16        2.69      3.51 o 
  -5   5  11      207.26      218.96      7.22 o 
  -4   5  11       12.83       12.30      2.51 o 
  -3   5  11        8.66       19.63      2.71 o 
  -2   5  11       38.16       56.14      4.83 o 
  -1   5  11      144.26      121.40      7.68 o 
   0   5  11       21.77       22.97      3.84 o 
   1   5  11      658.84      646.60     15.06 o 
   2   5  11      148.87      157.94      8.55 o 
   3   5  11      184.84      187.16      7.84 o 
   4   5  11       20.41       31.10      4.78 o 
   5   5  11       29.49       26.78      5.68 o 
   6   5  11        0.33        1.50      5.76 o 
   7   5  11       45.83       47.95      8.46 o 
   8   5  11       57.70       58.16     17.08 o 
 -16   6  11      169.56      165.17     13.91 o 
 -15   6  11       26.62       29.87      7.72 o 
 -14   6  11       74.31       81.46      9.46 o 
 -13   6  11       66.70       74.53     10.26 o 
 -12   6  11        0.41        2.74      5.41 o 
 -11   6  11        8.63        4.79      5.57 o 
 -10   6  11      318.68      328.37     22.10 o 
  -9   6  11        0.93        1.56      3.71 o 
  -8   6  11      158.25      133.79      6.94 o 
  -7   6  11       38.05       36.78      5.58 o 
  -6   6  11      386.40      373.40     15.14 o 
  -5   6  11        4.17       10.78      3.25 o 
  -4   6  11        3.50        5.66      3.98 o 
  -3   6  11        0.30       -3.50      2.33 o 
  -2   6  11       10.38        6.74      2.62 o 
  -1   6  11      176.70      128.82      6.73 o 
   0   6  11      250.73      239.54      8.03 o 
   1   6  11       23.83       20.37      5.00 o 
   2   6  11      302.27      261.84     11.74 o 
   3   6  11       24.48       19.61      5.29 o 
   4   6  11       93.68       78.17      7.27 o 
   5   6  11       18.75       20.29      6.71 o 
   6   6  11        6.22       10.32      7.21 o 
   7   6  11       21.59       25.33      8.00 o 
 -15   7  11       30.68       42.29     15.70 o 
 -14   7  11       32.62       51.27     10.36 o 
 -13   7  11       19.00       18.82     11.00 o 
 -12   7  11      109.83      121.48     10.09 o 
 -11   7  11        2.70        1.08      4.08 o 
 -10   7  11       29.53       37.00      5.35 o 
  -9   7  11      136.79      126.02      7.31 o 
  -8   7  11        3.41        2.61      3.83 o 
  -7   7  11      114.95      105.29      6.46 o 
  -6   7  11      115.12      123.53      5.91 o 
  -5   7  11      214.76      222.94      7.70 o 
  -4   7  11        9.74       14.29      3.36 o 
  -3   7  11        8.73       11.93      3.41 o 
  -2   7  11      230.68      209.58      7.43 o 
  -1   7  11       34.58       43.06      6.83 o 
   0   7  11       78.14       99.58      6.74 o 
   1   7  11      124.28      129.24      7.83 o 
   2   7  11       19.85       23.10      5.15 o 
   3   7  11       21.61       20.78      9.76 o 
   4   7  11       17.09       29.14      6.19 o 
   5   7  11       40.33       59.57      8.92 o 
   6   7  11       35.58       33.75      8.72 o 
   7   7  11       19.76       16.37      7.76 o 
 -15   8  11       45.83       45.70      8.57 o 
 -14   8  11        0.15       -0.32      9.84 o 
 -13   8  11       60.31       55.52     12.48 o 
 -12   8  11       45.21       39.87      6.53 o 
 -11   8  11       10.23        9.33      4.45 o 
 -10   8  11       18.50       12.74      4.83 o 
  -9   8  11       41.49       36.20      5.34 o 
  -8   8  11        0.29       -0.19      9.57 o 
  -7   8  11       17.19       35.77      5.14 o 
  -6   8  11      156.49      159.21      8.01 o 
  -5   8  11       95.22      110.02      6.86 o 
  -4   8  11       24.98       32.04      5.08 o 
  -3   8  11       91.43      102.04      6.78 o 
  -2   8  11        9.93        9.89      3.60 o 
  -1   8  11       72.69       83.84      6.53 o 
   0   8  11       33.71       43.48      5.65 o 
   1   8  11        7.89        9.91      5.22 o 
   2   8  11        4.27        0.08      4.32 o 
   3   8  11        9.12       13.50      5.13 o 
   4   8  11        8.00        8.18      6.45 o 
   5   8  11       23.73       11.64      7.65 o 
   6   8  11        0.47      -11.09      8.46 o 
 -14   9  11       38.57       33.84     12.90 o 
 -13   9  11        7.18       16.10      7.50 o 
 -12   9  11       39.72       48.35     15.49 o 
 -11   9  11        0.15       -5.93      9.68 o 
 -10   9  11        2.46        3.80      6.77 o 
  -9   9  11        3.11        4.60      4.58 o 
  -8   9  11       80.73       73.21      6.71 o 
  -7   9  11       36.63       46.78      5.92 o 
  -6   9  11       96.04       84.37      6.81 o 
  -5   9  11       12.64        2.72      5.40 o 
  -4   9  11       94.38       85.49      6.84 o 
  -3   9  11        2.41        5.36      5.58 o 
  -2   9  11      118.87      124.57      7.70 o 
  -1   9  11       12.30        8.71      4.64 o 
   0   9  11        0.59       -0.10      4.18 o 
   1   9  11       20.03       17.88      6.13 o 
   2   9  11       17.59       11.83      5.11 o 
   3   9  11        2.36       -2.43      5.31 o 
   4   9  11        2.21       -3.75      8.67 o 
   5   9  11        0.13       -0.35      6.94 o 
 -13  10  11       53.58       68.69     14.07 o 
 -12  10  11       26.96       50.74     11.69 o 
 -11  10  11       24.80       41.95      8.82 o 
 -10  10  11        3.96        2.12      6.86 o 
  -9  10  11        6.80       13.60      7.51 o 
  -8  10  11       39.98       43.21      8.34 o 
  -7  10  11        0.05        3.23      6.43 o 
  -6  10  11       17.20       24.89      7.10 o 
  -5  10  11       13.43       15.05      5.10 o 
  -4  10  11        0.61       -6.44      4.66 o 
  -3  10  11       49.05       50.48      6.22 o 
  -2  10  11      105.57      114.35     13.24 o 
  -1  10  11       31.56       46.30      6.27 o 
   0  10  11        2.41        1.90      4.97 o 
   1  10  11        8.63        5.06      5.02 o 
   2  10  11        9.44       14.07      5.93 o 
   3  10  11        1.18        4.55      8.99 o 
   4  10  11        0.04        5.12      7.72 o 
 -11  11  11       25.38       27.81      8.38 o 
 -10  11  11        0.66        1.75      7.81 o 
  -9  11  11       13.45       19.96      8.26 o 
  -8  11  11        1.66        4.49      9.47 o 
  -7  11  11       47.34       54.78      9.05 o 
  -6  11  11        3.24        2.95      6.38 o 
  -5  11  11        0.61       -8.98      5.99 o 
  -4  11  11        1.41       -0.03      6.13 o 
  -3  11  11        0.13       -6.44      6.19 o 
  -2  11  11       14.61       13.98      7.29 o 
  -1  11  11       83.98       84.92     14.28 o 
   0  11  11       24.36       35.19      6.13 o 
   1  11  11        1.05       10.13      5.66 o 
   2  11  11        6.87       11.29     12.74 o 
  -9  12  11        0.94       -3.72      7.21 o 
  -8  12  11      102.65      116.00     17.34 o 
  -7  12  11        2.02       16.47      8.19 o 
  -6  12  11        3.13        5.50     10.26 o 
  -5  12  11        4.90       17.14      8.51 o 
  -4  12  11        8.38        7.44      7.36 o 
  -3  12  11        1.77       -4.01      6.75 o 
  -2  12  11        8.69       15.99      6.90 o 
  -1  12  11        7.38       14.70     10.47 o 
   0  12  11        5.48        0.95      8.99 o 
 -18   0  12        1.47       11.42      9.52 o 
 -16   0  12       94.33       94.23     13.43 o 
 -14   0  12       26.27       19.99      8.46 o 
 -12   0  12      106.58      127.01     12.90 o 
 -10   0  12      108.43      125.22     11.42 o 
  -8   0  12       18.35        7.93      5.08 o 
  -6   0  12        1.31       15.61      6.25 o 
  -4   0  12        0.03       22.70     24.38 o 
  -2   0  12      943.36     1128.94     43.47 o 
   0   0  12       74.61       39.87      5.95 o 
   2   0  12       72.95       71.29      7.66 o 
   4   0  12       56.11       53.28      7.91 o 
   6   0  12        2.65        7.72      8.46 o 
   8   0  12        0.25        1.27      8.78 o 
 -18   1  12        4.08       -1.06      6.65 o 
 -17   1  12       47.27       67.02      9.08 o 
 -16   1  12       22.69       31.76      9.94 o 
 -15   1  12       18.24       19.43      6.30 o 
 -14   1  12        0.20        7.29      5.30 o 
 -13   1  12        4.07       10.87      8.14 o 
 -12   1  12      171.22      150.02      9.46 o 
 -11   1  12      109.55       85.55      7.52 o 
 -10   1  12        0.08        2.64      4.11 o 
  -9   1  12       37.45       37.07      4.97 o 
  -8   1  12       36.10       58.95      5.15 o 
  -7   1  12       37.18       33.19      3.06 o 
  -6   1  12        1.91       10.45      2.65 o 
  -5   1  12       70.84      102.40      3.61 o 
  -4   1  12       32.06       20.50      3.26 o 
  -3   1  12       76.89       65.63      4.27 o 
  -2   1  12      168.66      198.81      6.93 o 
  -1   1  12       12.93        2.53      3.00 o 
   0   1  12       28.51       50.39      4.43 o 
   1   1  12       49.86       52.75      4.71 o 
   2   1  12        0.09       -0.05      3.59 o 
   3   1  12       43.39       47.71      5.17 o 
   4   1  12       37.43       34.50      5.05 o 
   5   1  12       60.40       58.50      6.06 o 
   6   1  12        3.56        5.21      5.92 o 
   7   1  12        0.36       -5.54      5.12 o 
   8   1  12        5.22       11.88      6.49 o 
 -17   2  12       15.76       22.81      7.61 o 
 -16   2  12       30.25       47.78     21.31 o 
 -15   2  12       26.34       32.55     15.44 o 
 -14   2  12       42.30       42.44      6.95 o 
 -13   2  12       83.75      111.36     13.06 o 
 -12   2  12        2.63        8.42      5.30 o 
 -11   2  12       35.04       52.69      6.62 o 
 -10   2  12       85.77       54.95      6.30 o 
  -9   2  12       31.72       30.38      5.04 o 
  -8   2  12        5.95        7.75      3.30 o 
  -7   2  12       20.97       35.82      3.23 o 
  -6   2  12       79.21       59.00      3.87 o 
  -5   2  12        7.79       14.98      2.29 o 
  -4   2  12       22.21       22.39      3.23 o 
  -3   2  12       13.39        8.35      3.05 o 
  -2   2  12        0.43        2.51      2.97 o 
  -1   2  12      185.68      152.39      6.21 o 
   0   2  12        2.30       -1.20      3.20 o 
   1   2  12       12.10        8.10      4.38 o 
   2   2  12        7.96        5.37      3.73 o 
   3   2  12        3.23        1.00      3.86 o 
   4   2  12      115.04      113.51      8.14 o 
   5   2  12       24.50       33.75      5.39 o 
   6   2  12       28.34       44.68      7.69 o 
   7   2  12       10.54       21.86      6.80 o 
   8   2  12        0.25       10.75      6.09 o 
 -17   3  12       30.34       42.39      8.60 o 
 -16   3  12       13.41       10.83      8.09 o 
 -15   3  12        9.95        7.62      5.94 o 
 -14   3  12        1.78        0.39      5.31 o 
 -13   3  12        0.66        2.53      7.93 o 
 -12   3  12       85.01       72.58     14.54 o 
 -11   3  12      122.50      164.49      9.91 o 
 -10   3  12      138.77      118.85     15.81 o 
  -9   3  12        2.51        1.48      3.04 o 
  -8   3  12      112.91      122.46      5.19 o 
  -7   3  12       46.80       31.07      3.85 o 
  -6   3  12       83.90       85.12      5.10 o 
  -5   3  12      118.42      135.57      5.54 o 
  -4   3  12      155.43      171.03     10.08 o 
  -3   3  12       45.99       18.29      5.69 o 
  -2   3  12      166.46      163.74     10.98 o 
  -1   3  12       24.94       39.64      4.40 o 
   0   3  12        5.05       -3.72      3.22 o 
   1   3  12        1.01       -0.46      3.50 o 
   2   3  12        3.55       -3.70      3.48 o 
   3   3  12        3.03        6.04      3.94 o 
   4   3  12        7.71       13.17      4.78 o 
   5   3  12       62.30       64.95      6.23 o 
   6   3  12       46.40       54.21      8.08 o 
   7   3  12        0.87        8.55      6.98 o 
 -17   4  12       10.42       11.21      6.96 o 
 -16   4  12        6.66       21.50      7.23 o 
 -15   4  12        2.94        6.20      6.02 o 
 -14   4  12       11.61       13.37      6.00 o 
 -13   4  12        5.19        0.76      5.06 o 
 -12   4  12       11.09       15.54      6.61 o 
 -11   4  12      176.19      157.88     10.31 o 
 -10   4  12      429.89      394.68     15.32 o 
  -9   4  12       64.61       65.11      4.54 o 
  -8   4  12      140.93      128.79      5.59 o 
  -7   4  12       37.57       31.16      3.51 o 
  -6   4  12       22.65       24.58      3.02 o 
  -5   4  12      140.36      145.92      9.77 o 
  -4   4  12       61.04       90.61      6.79 o 
  -3   4  12      213.66      256.24     10.78 o 
  -2   4  12       34.31       31.17      3.82 o 
  -1   4  12      111.89      139.93     10.18 o 
   0   4  12       19.05       27.44      4.12 o 
   1   4  12        7.41        8.15      3.79 o 
   2   4  12        8.96        0.86      3.71 o 
   3   4  12        1.91       -4.87      3.84 o 
   4   4  12       11.82        4.82      4.15 o 
   5   4  12       59.67       53.09      6.86 o 
   6   4  12        3.54      -10.44     10.42 o 
   7   4  12        8.65        0.20      6.45 o 
 -16   5  12        2.49        3.08      9.52 o 
 -15   5  12       24.00       18.84      6.78 o 
 -14   5  12        1.57       -0.85      5.28 o 
 -13   5  12       32.77       39.50      7.98 o 
 -12   5  12      269.55      304.15     14.28 o 
 -11   5  12      122.56      103.83      9.62 o 
 -10   5  12       47.82       55.04      4.78 o 
  -9   5  12        4.33        5.99      3.59 o 
  -8   5  12       27.80       22.62      4.25 o 
  -7   5  12       43.43       61.97      5.12 o 
  -6   5  12        2.35       -0.24      3.08 o 
  -5   5  12      126.34      154.65      6.19 o 
  -4   5  12      127.39      102.48      5.17 o 
  -3   5  12        4.30        5.70      2.87 o 
  -2   5  12      177.86      172.18      6.71 o 
  -1   5  12       30.32       31.63      5.45 o 
   0   5  12      159.41      156.46      6.95 o 
   1   5  12        3.65        3.62      5.97 o 
   2   5  12       18.61        7.98      4.08 o 
   3   5  12       10.25        4.73      4.27 o 
   4   5  12       82.09       80.92      7.70 o 
   5   5  12        0.74        0.80      5.02 o 
   6   5  12       26.16       40.02      8.13 o 
   7   5  12        1.18       -0.94      6.64 o 
 -16   6  12        0.06       -0.78      6.45 o 
 -15   6  12        3.96        4.31      6.22 o 
 -14   6  12       88.58      105.76     10.11 o 
 -13   6  12       68.88       86.45      9.12 o 
 -12   6  12       61.21       59.86      8.04 o 
 -11   6  12      249.64      230.42     12.41 o 
 -10   6  12        0.45        8.21      5.52 o 
  -9   6  12        4.59        1.47      4.83 o 
  -8   6  12       49.46       53.44      5.42 o 
  -7   6  12        1.69        0.20      3.53 o 
  -6   6  12        1.22       -0.79      3.13 o 
  -5   6  12      135.35      149.64      6.26 o 
  -4   6  12      196.44      152.76      6.30 o 
  -3   6  12      100.58      105.12      5.28 o 
  -2   6  12       17.12        9.93      4.52 o 
  -1   6  12      245.03      229.45      8.59 o 
   0   6  12       43.43       66.80      6.16 o 
   1   6  12        1.56       14.48      4.80 o 
   2   6  12      125.25      150.96      8.69 o 
   3   6  12       25.55       23.83      5.85 o 
   4   6  12        5.47       22.96      5.83 o 
   5   6  12       99.04      133.96     26.91 o 
   6   6  12       14.62       10.82      7.08 o 
 -15   7  12       27.70       20.85      7.42 o 
 -14   7  12        0.92        4.07      7.67 o 
 -13   7  12      111.57      119.97     11.10 o 
 -12   7  12       72.92       83.48      9.62 o 
 -11   7  12        6.44        6.46      5.13 o 
 -10   7  12       57.47       61.55      6.14 o 
  -9   7  12       17.70       19.11      4.94 o 
  -8   7  12       43.20       47.05      5.66 o 
  -7   7  12       89.56       89.46      6.39 o 
  -6   7  12       87.93       91.08      5.41 o 
  -5   7  12       44.51       36.55      4.31 o 
  -4   7  12      154.55      149.99      7.66 o 
  -3   7  12      149.63      166.59     10.21 o 
  -2   7  12      136.15      182.55      8.40 o 
  -1   7  12        1.65       -4.18      3.76 o 
   0   7  12        0.02        2.27      4.47 o 
   1   7  12      141.85      153.70      8.73 o 
   2   7  12       15.72       10.61      5.17 o 
   3   7  12      108.71      126.47     12.16 o 
   4   7  12       15.52       11.44      5.62 o 
   5   7  12        7.03        7.34     13.27 o 
 -14   8  12       62.46       57.44      9.07 o 
 -13   8  12        1.19       -1.73      5.44 o 
 -12   8  12       12.18       12.30      4.94 o 
 -11   8  12       12.42       16.29      5.91 o 
 -10   8  12        5.32        4.25      6.63 o 
  -9   8  12       90.09       81.84      6.74 o 
  -8   8  12      122.64      140.83     14.13 o 
  -7   8  12        0.09       -2.73      4.32 o 
  -6   8  12      122.57      156.42      9.52 o 
  -5   8  12      190.42      151.73     12.74 o 
  -4   8  12       81.53       97.26     10.59 o 
  -3   8  12       86.29       92.24      6.78 o 
  -2   8  12        8.35       21.65      6.13 o 
  -1   8  12       13.28       14.52      6.07 o 
   0   8  12       26.45       36.90      5.59 o 
   1   8  12       58.77       55.34      6.58 o 
   2   8  12      106.86      101.57     12.92 o 
   3   8  12       10.33       16.66      5.91 o 
   4   8  12       23.90       25.32      7.42 o 
   5   8  12        1.48       -4.51      6.33 o 
 -13   9  12       10.72        0.63     10.58 o 
 -12   9  12       15.21        5.89      9.04 o 
 -11   9  12       27.59       31.70      7.83 o 
 -10   9  12        0.06        8.43      4.80 o 
  -9   9  12       20.52       17.21      5.38 o 
  -8   9  12        4.90       10.56      4.88 o 
  -7   9  12      208.43      197.41      9.53 o 
  -6   9  12       52.78       60.12      6.40 o 
  -5   9  12      133.23      143.25      8.28 o 
  -4   9  12       54.14       52.31      6.24 o 
  -3   9  12        2.56        7.14      4.85 o 
  -2   9  12       36.79       54.69      8.04 o 
  -1   9  12       57.88       76.51      8.39 o 
   0   9  12        8.43       11.95      5.16 o 
   1   9  12       37.19       34.86      5.98 o 
   2   9  12       41.81       41.41      6.63 o 
   3   9  12       60.36       76.77      8.45 o 
   4   9  12        2.69        6.44      6.76 o 
 -12  10  12        0.48       -3.31      7.07 o 
 -11  10  12       12.75       11.07      7.74 o 
 -10  10  12        8.35       13.01      7.48 o 
  -9  10  12        7.71        6.26      7.30 o 
  -8  10  12      109.33      123.36     10.77 o 
  -7  10  12        0.15        0.34      6.42 o 
  -6  10  12       65.88       69.60      7.05 o 
  -5  10  12       42.03       48.84      6.30 o 
  -4  10  12       61.03       71.83      7.07 o 
  -3  10  12        0.03       -3.75      4.70 o 
  -2  10  12        6.26        1.38      6.66 o 
  -1  10  12       14.32       17.87      6.84 o 
   0  10  12       71.63       81.99      7.54 o 
   1  10  12       39.34       39.65      6.43 o 
   2  10  12       76.01       74.89     10.72 o 
 -10  11  12        3.61       -2.06      7.25 o 
  -9  11  12        7.73       13.14      7.80 o 
  -8  11  12        2.13       -3.90      6.98 o 
  -7  11  12       54.29       83.55      9.97 o 
  -6  11  12       22.05       37.93      8.03 o 
  -5  11  12       18.37       22.37      7.24 o 
  -4  11  12        0.92      -10.12     13.38 o 
  -3  11  12       23.33       49.55      9.20 o 
  -2  11  12        1.68        5.08      9.94 o 
  -1  11  12       61.83       72.72     11.37 o 
   0  11  12        9.79        9.48      7.04 o 
  -7  12  12        5.53       12.25     10.79 o 
  -6  12  12       28.31       29.47      8.34 o 
  -5  12  12       26.76       15.29      7.29 o 
  -4  12  12       13.35       15.66      7.33 o 
  -3  12  12        0.64       -8.14      8.46 o 
 -17   0  13      103.19      100.89     14.59 o 
 -15   0  13      149.49      169.95     16.39 o 
 -13   0  13      174.78      235.10     17.03 o 
 -11   0  13       32.93       58.17      9.62 o 
  -9   0  13       96.68       57.00      7.93 o 
  -7   0  13      172.91      185.49      9.07 o 
  -5   0  13      207.17      158.66      8.52 o 
  -3   0  13      554.25      513.79     17.37 o 
  -1   0  13       82.72       45.53      6.22 o 
   1   0  13      125.79      139.03      9.64 o 
   3   0  13      301.13      289.78     17.45 o 
   5   0  13      142.86      131.98     28.71 o 
   7   0  13        5.90       -2.12      8.04 o 
 -17   1  13       18.83       18.22      7.36 o 
 -16   1  13      153.81      138.90     12.11 o 
 -15   1  13        8.91        3.09      5.65 o 
 -14   1  13      120.37      118.01      9.46 o 
 -13   1  13       70.91       67.84      7.70 o 
 -12   1  13       85.77       70.97      7.44 o 
 -11   1  13      119.40      121.69     10.95 o 
 -10   1  13        6.95        4.07      4.41 o 
  -9   1  13      125.68      127.88     12.53 o 
  -8   1  13       20.93       34.60      4.42 o 
  -7   1  13       13.37       12.22      2.98 o 
  -6   1  13      412.91      467.07     15.20 o 
  -5   1  13       30.55       39.13      3.77 o 
  -4   1  13      888.35      882.99     18.22 o 
  -3   1  13      119.49       90.16      9.82 o 
  -2   1  13      226.08      258.07      8.26 o 
  -1   1  13       15.78       15.00      3.66 o 
   0   1  13        1.77       -1.50      3.26 o 
   1   1  13      103.11       99.15      6.91 o 
   2   1  13      188.08      159.83      7.43 o 
   3   1  13        0.01        1.01      4.05 o 
   4   1  13      225.32      235.25      9.51 o 
   5   1  13       24.87       42.36      5.82 o 
   6   1  13       41.03       35.18      7.00 o 
   7   1  13        0.88        7.78      6.45 o 
 -17   2  13       78.12       88.86     10.27 o 
 -16   2  13        0.94        3.83      6.02 o 
 -15   2  13       38.97       38.94      7.27 o 
 -14   2  13       23.83       23.29      6.17 o 
 -13   2  13       32.42       38.26      9.25 o 
 -12   2  13      118.77      132.06      9.12 o 
 -11   2  13        2.09        5.99      5.34 o 
 -10   2  13      426.70      407.21     22.21 o 
  -9   2  13       21.72       21.88      4.05 o 
  -8   2  13       82.08       83.44      5.30 o 
  -7   2  13       40.28       49.57      3.72 o 
  -6   2  13       78.42      107.36      5.06 o 
  -5   2  13      798.09      863.31     21.03 o 
  -4   2  13        3.54        6.16      3.16 o 
  -3   2  13      146.83      152.31      7.19 o 
  -2   2  13      327.88      340.37      9.68 o 
  -1   2  13       46.93       52.99      4.68 o 
   0   2  13       89.19       88.02      7.22 o 
   1   2  13       81.01       63.26      7.24 o 
   2   2  13        6.35        3.69      4.00 o 
   3   2  13       37.92       29.76      4.96 o 
   4   2  13        5.16       -2.84      4.61 o 
   5   2  13      122.90      109.58      7.46 o 
   6   2  13        3.81        1.82      6.61 o 
   7   2  13       11.60       16.08      6.39 o 
 -17   3  13      106.55       82.63     10.07 o 
 -16   3  13       49.18       73.36      9.30 o 
 -15   3  13       41.67       27.03      6.94 o 
 -14   3  13       28.32       28.39      6.74 o 
 -13   3  13       96.98      120.32      9.57 o 
 -12   3  13       80.95       94.32      8.67 o 
 -11   3  13      346.23      316.33     13.59 o 
 -10   3  13        0.74       -2.01      5.50 o 
  -9   3  13      396.49      402.97     12.55 o 
  -8   3  13      104.60      129.77      5.51 o 
  -7   3  13      146.72      145.62      6.87 o 
  -6   3  13      228.61      219.64      7.27 o 
  -5   3  13       32.90       37.59      6.97 o 
  -4   3  13        1.53        7.54      3.08 o 
  -3   3  13      448.25      396.50     10.46 o 
  -2   3  13      369.24      320.89     12.43 o 
  -1   3  13      510.40      576.91     16.52 o 
   0   3  13       38.23       56.40      4.94 o 
   1   3  13        7.54        5.62      4.64 o 
   2   3  13       17.34       18.60      4.30 o 
   3   3  13        0.29        0.37      4.10 o 
   4   3  13       38.61       40.38      5.50 o 
   5   3  13        0.63        4.79      4.77 o 
   6   3  13       41.38       50.05     12.06 o 
 -16   4  13       26.00       29.31      7.66 o 
 -15   4  13        6.47        7.06      6.04 o 
 -14   4  13       61.79       64.32      8.28 o 
 -13   4  13        0.13        4.92      5.26 o 
 -12   4  13      462.03      412.90     16.64 o 
 -11   4  13       27.91       35.66      8.30 o 
 -10   4  13      234.22      245.85      9.62 o 
  -9   4  13        2.43        5.30      3.23 o 
  -8   4  13      269.73      275.10      9.81 o 
  -7   4  13       50.08       32.52      3.27 o 
  -6   4  13       45.56       70.84      4.64 o 
  -5   4  13        0.36        1.25      3.48 o 
  -4   4  13      465.92      385.81     12.24 o 
  -3   4  13       25.46       36.14      3.99 o 
  -2   4  13      336.26      327.42      9.63 o 
  -1   4  13      284.37      317.92      9.68 o 
   0   4  13      161.55      139.65      8.58 o 
   1   4  13       18.11        3.75      3.87 o 
   2   4  13        0.83       -2.94      3.76 o 
   3   4  13       11.48       10.78      4.38 o 
   4   4  13        0.10       -3.30      4.30 o 
   5   4  13       37.64       24.50      6.51 o 
   6   4  13       12.04       19.95      7.02 o 
 -16   5  13       64.68       74.96     21.52 o 
 -15   5  13        2.62       -1.84      6.17 o 
 -14   5  13       37.48       46.19      7.86 o 
 -13   5  13      123.28      151.90     19.09 o 
 -12   5  13        0.02       -6.30      4.98 o 
 -11   5  13      582.03      563.93     16.48 o 
 -10   5  13        5.41        7.65      4.30 o 
  -9   5  13       95.88      100.81      5.43 o 
  -8   5  13       81.89       72.66      4.74 o 
  -7   5  13       94.28       83.29      4.46 o 
  -6   5  13      140.07      134.02      6.16 o 
  -5   5  13      227.93      240.33      9.40 o 
  -4   5  13       62.09       50.98      5.23 o 
  -3   5  13       65.86       82.00      5.07 o 
  -2   5  13       40.69       30.15      4.11 o 
  -1   5  13      361.42      344.34     10.25 o 
   0   5  13      110.05      115.43      6.37 o 
   1   5  13       29.21       20.47      4.82 o 
   2   5  13        3.84        6.83      4.20 o 
   3   5  13        0.07       -0.85      4.64 o 
   4   5  13        9.14        9.01      9.45 o 
   5   5  13       21.85       25.87      6.82 o 
 -15   6  13      141.99      137.36     11.51 o 
 -14   6  13        0.32        2.19      5.99 o 
 -13   6  13       80.42       72.05     11.21 o 
 -12   6  13      217.52      208.37      9.93 o 
 -11   6  13        2.90        0.54      4.37 o 
 -10   6  13      366.14      356.65     12.31 o 
  -9   6  13      139.57      143.58      7.73 o 
  -8   6  13       61.82       81.65      7.50 o 
  -7   6  13      224.46      226.88      8.01 o 
  -6   6  13       41.84       57.39      4.88 o 
  -5   6  13      112.84      130.30     10.15 o 
  -4   6  13       65.27       61.76      5.77 o 
  -3   6  13        7.17        7.54      4.33 o 
  -2   6  13       83.73       86.65      5.48 o 
  -1   6  13       20.11        2.58      4.19 o 
   0   6  13      126.71      141.90      8.30 o 
   1   6  13       63.21       58.18     11.05 o 
   2   6  13        0.77        2.82      5.09 o 
   3   6  13       28.85       35.28      6.33 o 
   4   6  13        3.65        6.71      5.48 o 
   5   6  13        7.40       10.37      6.84 o 
 -15   7  13        0.09       -8.29      5.52 o 
 -14   7  13      265.81      301.97     20.73 o 
 -13   7  13        7.46        8.99      5.21 o 
 -12   7  13        5.77        7.61      5.83 o 
 -11   7  13       88.88       91.52      8.94 o 
 -10   7  13       21.02       25.29      5.35 o 
  -9   7  13       83.36       89.55      6.92 o 
  -8   7  13      230.91      258.44     10.45 o 
  -7   7  13       12.25       18.33      4.24 o 
  -6   7  13      264.04      249.51      8.66 o 
  -5   7  13       79.67       80.54      6.39 o 
  -4   7  13       35.62       26.90      6.39 o 
  -3   7  13       48.58       43.32      7.29 o 
  -2   7  13        1.57        9.96      5.91 o 
  -1   7  13       23.06       18.96      4.94 o 
   0   7  13       50.64       61.40      6.59 o 
   1   7  13        1.55        6.02      5.02 o 
   2   7  13       75.61       68.04      7.41 o 
   3   7  13        0.29       -4.62      4.64 o 
   4   7  13        8.85        8.80      5.67 o 
 -14   8  13        0.77       -0.01      4.89 o 
 -13   8  13      104.60      123.96     11.21 o 
 -12   8  13       12.84       14.37      6.61 o 
 -11   8  13        1.58        0.30      4.63 o 
 -10   8  13        3.58       10.70      4.91 o 
  -9   8  13       37.58       45.67      7.54 o 
  -8   8  13       21.80       27.17      5.41 o 
  -7   8  13      354.06      349.90     12.45 o 
  -6   8  13        7.37        3.95      4.64 o 
  -5   8  13      210.46      228.65     11.52 o 
  -4   8  13       38.42       35.66      7.12 o 
  -3   8  13       21.70       31.57     11.53 o 
  -2   8  13       18.73       24.11      6.77 o 
  -1   8  13       92.25      106.24      9.94 o 
   0   8  13        5.97       -1.46      4.93 o 
   1   8  13       50.43       57.18      9.34 o 
   2   8  13        9.28        6.23      5.45 o 
   3   8  13       22.17       29.65      6.17 o 
 -13   9  13        6.00        4.34     10.47 o 
 -12   9  13       11.42       20.83     12.06 o 
 -11   9  13       19.97       16.00     11.05 o 
 -10   9  13        0.55       -5.34      4.86 o 
  -9   9  13        0.98        2.14      5.38 o 
  -8   9  13      119.63      113.37      8.72 o 
  -7   9  13        4.31       10.53      5.15 o 
  -6   9  13      184.81      187.89      9.50 o 
  -5   9  13        8.56        9.57      5.00 o 
  -4   9  13      119.07      144.09     21.89 o 
  -3   9  13        1.63       -8.08      5.39 o 
  -2   9  13       18.57       17.86      6.80 o 
  -1   9  13        3.13        4.89      6.19 o 
   0   9  13       88.51       76.63      7.49 o 
   1   9  13        8.64        6.53      5.63 o 
   2   9  13       21.12       21.96      6.20 o 
 -11  10  13        0.09      -11.98      7.98 o 
 -10  10  13        0.42        3.02      7.40 o 
  -9  10  13       23.38       28.57     12.21 o 
  -8  10  13       18.60       13.49      6.83 o 
  -7  10  13      149.13      179.08     12.30 o 
  -6  10  13       11.68       21.04      5.76 o 
  -5  10  13       25.57       17.59      9.19 o 
  -4  10  13        0.61       -1.63     12.48 o 
  -3  10  13       19.85        8.98      6.54 o 
  -2  10  13       52.85       48.61      8.56 o 
  -1  10  13       48.44       47.26      8.79 o 
   0  10  13        6.25       19.03      7.44 o 
  -9  11  13       32.03       23.30     14.22 o 
  -8  11  13      100.13      104.01     11.14 o 
  -7  11  13        0.06        3.46      6.38 o 
  -6  11  13       17.22        7.73      7.88 o 
  -5  11  13       18.74       21.33      7.25 o 
  -4  11  13        5.81        5.92      8.88 o 
  -3  11  13       33.22       51.61     11.95 o 
  -2  11  13        0.73       -6.51      6.88 o 
 -16   0  14       68.26       85.13     13.33 o 
 -14   0  14      108.21      137.38     13.96 o 
 -12   0  14      130.63      118.34     12.48 o 
 -10   0  14      204.71      211.93     14.59 o 
  -8   0  14       92.49       95.74      7.24 o 
  -6   0  14       16.21       30.77      8.67 o 
  -4   0  14       54.51       86.13     17.24 o 
  -2   0  14      169.03      185.96     18.56 o 
   0   0  14      113.24      123.69     14.38 o 
   2   0  14        0.04        3.89     11.00 o 
   4   0  14       25.44       32.49      8.51 o 
 -17   1  14        2.73        7.25      6.97 o 
 -16   1  14       15.26       21.80      7.07 o 
 -15   1  14      119.28      124.16     10.17 o 
 -14   1  14       11.81        2.47      5.64 o 
 -13   1  14        7.58        7.77     11.95 o 
 -12   1  14        1.69        1.73      5.00 o 
 -11   1  14      180.31      165.35     22.53 o 
 -10   1  14        1.48        6.89      7.61 o 
  -9   1  14      252.01      231.28     13.81 o 
  -8   1  14        0.12        0.79      3.02 o 
  -7   1  14      196.70      178.40     10.54 o 
  -6   1  14       12.82       13.67      4.02 o 
  -5   1  14      102.36       70.65      5.72 o 
  -4   1  14       31.70       42.14      4.23 o 
  -3   1  14       90.39       78.85      5.10 o 
  -2   1  14       61.25       39.02      5.30 o 
  -1   1  14      174.80      154.33      7.67 o 
   0   1  14       16.29       26.77      4.51 o 
   1   1  14       14.62       17.84      4.53 o 
   2   1  14       31.44       20.86      4.78 o 
   3   1  14        3.10        2.16      4.32 o 
   4   1  14        3.88       11.78      6.85 o 
   5   1  14       43.38       42.77      6.10 o 
 -17   2  14        2.92        7.78      6.91 o 
 -16   2  14        6.11        7.54     13.48 o 
 -15   2  14        3.16        3.44      5.56 o 
 -14   2  14       37.15       35.09      6.79 o 
 -13   2  14        0.28        1.22      8.88 o 
 -12   2  14       12.64       18.07      5.73 o 
 -11   2  14        8.48       13.94      5.47 o 
 -10   2  14      150.99      132.90      7.21 o 
  -9   2  14        0.21       -1.89      3.36 o 
  -8   2  14      383.53      401.61     13.40 o 
  -7   2  14        7.94       24.20      5.98 o 
  -6   2  14        0.20        4.11      3.59 o 
  -5   2  14        1.40        5.32      3.89 o 
  -4   2  14      210.03      187.09      9.28 o 
  -3   2  14        0.16       -4.83      3.22 o 
  -2   2  14      168.66      194.28      9.02 o 
  -1   2  14       32.36       33.97      4.57 o 
   0   2  14       17.34        9.05      4.22 o 
   1   2  14        3.31        0.77      4.12 o 
   2   2  14        0.65       -2.44      4.10 o 
   3   2  14        9.51       10.85      4.77 o 
   4   2  14       11.37       17.08      5.12 o 
   5   2  14        8.07        4.64      4.80 o 
 -16   3  14        8.57        5.76      6.27 o 
 -15   3  14        0.12        1.93      5.64 o 
 -14   3  14        0.97        1.43      5.61 o 
 -13   3  14       18.21       17.82      5.89 o 
 -12   3  14        6.40        3.25      5.48 o 
 -11   3  14       84.25       73.08      7.48 o 
 -10   3  14       91.76       98.38      6.62 o 
  -9   3  14      228.01      253.13      9.81 o 
  -8   3  14        5.99        5.31      3.11 o 
  -7   3  14       31.25       34.85      4.70 o 
  -6   3  14       51.23       54.68      5.28 o 
  -5   3  14       58.83       69.02      5.87 o 
  -4   3  14       19.38       40.59      5.20 o 
  -3   3  14      144.80      172.69      8.55 o 
  -2   3  14       10.36       15.80      4.08 o 
  -1   3  14      185.44      194.17      7.83 o 
   0   3  14        1.47        2.46      5.08 o 
   1   3  14        3.39        0.34      3.92 o 
   2   3  14        1.33       -0.68      4.03 o 
   3   3  14        1.55        3.54      4.15 o 
   4   3  14       17.30        9.63      4.90 o 
   5   3  14       40.78       53.69      7.15 o 
 -16   4  14        3.99       -7.28      7.88 o 
 -15   4  14        6.41        8.38      6.19 o 
 -14   4  14       27.19       31.69      7.07 o 
 -13   4  14       16.87       15.81     12.27 o 
 -12   4  14       75.71       91.36      8.52 o 
 -11   4  14        3.30        5.45      4.10 o 
 -10   4  14       97.83       84.33      6.35 o 
  -9   4  14       32.02       53.70      9.17 o 
  -8   4  14      149.34      156.94      6.98 o 
  -7   4  14       41.63       31.48      4.03 o 
  -6   4  14       12.75       15.65      4.31 o 
  -5   4  14       17.11        9.82      4.37 o 
  -4   4  14        6.33        4.95      4.29 o 
  -3   4  14       32.02       34.12      5.32 o 
  -2   4  14      159.14      129.93      7.13 o 
  -1   4  14        0.13        3.95      4.00 o 
   0   4  14       61.80       60.67      5.39 o 
   1   4  14        2.10        1.26      4.78 o 
   2   4  14        3.84        2.67      4.16 o 
   3   4  14       20.88       21.77      5.16 o 
   4   4  14       40.42       36.32      5.69 o 
   5   4  14       30.07       39.72      6.77 o 
 -16   5  14        1.72        3.12      6.35 o 
 -15   5  14        8.92       10.27      6.61 o 
 -14   5  14        3.70        3.16      5.69 o 
 -13   5  14        6.01       11.81      5.98 o 
 -12   5  14       33.03       50.66      6.22 o 
 -11   5  14      125.80      153.00      8.45 o 
 -10   5  14        3.54        2.45      4.12 o 
  -9   5  14        7.01       10.83      3.61 o 
  -8   5  14        1.62        3.70      3.55 o 
  -7   5  14       34.47       35.68      4.53 o 
  -6   5  14        7.67       16.87      4.53 o 
  -5   5  14       43.58       46.58      5.39 o 
  -4   5  14       22.77       29.30      5.27 o 
  -3   5  14       36.13       24.42      5.02 o 
  -2   5  14       64.83       67.34      5.46 o 
  -1   5  14       83.67       85.90      5.90 o 
   0   5  14        1.05       -2.60      3.77 o 
   1   5  14        0.35       -6.98      4.65 o 
   2   5  14        7.79        8.43      5.36 o 
   3   5  14       18.83       19.45      5.55 o 
   4   5  14       79.23       90.20      8.15 o 
 -15   6  14        0.71       -4.87      6.04 o 
 -14   6  14        0.21       -6.16      7.83 o 
 -13   6  14       29.60       19.87      5.23 o 
 -12   6  14        3.84        5.14      4.67 o 
 -11   6  14        2.58       -1.31      4.21 o 
 -10   6  14       32.88       42.71      5.62 o 
  -9   6  14        0.67        2.31      3.39 o 
  -8   6  14       33.62       39.34      4.64 o 
  -7   6  14       31.96       43.24      4.70 o 
  -6   6  14        0.95        1.35      4.13 o 
  -5   6  14        1.30        4.34      4.46 o 
  -4   6  14      109.06      120.12      9.14 o 
  -3   6  14       92.06       83.99      6.83 o 
  -2   6  14       45.51       56.36      8.07 o 
  -1   6  14       20.31       47.94      5.97 o 
   0   6  14        5.01       -0.76      4.48 o 
   1   6  14        5.34        0.09      4.92 o 
   2   6  14       21.69       23.47      5.98 o 
   3   6  14       56.94       47.39      7.09 o 
   4   6  14       13.15       15.83      6.31 o 
 -14   7  14        2.51       10.86      6.41 o 
 -13   7  14        2.09        4.56      4.64 o 
 -12   7  14        0.71       -5.98      3.99 o 
 -11   7  14        0.32       -2.82      4.38 o 
 -10   7  14        6.17        7.12      4.64 o 
  -9   7  14       23.37       20.05      5.18 o 
  -8   7  14        2.19        4.96      3.99 o 
  -7   7  14       27.36       36.47      4.95 o 
  -6   7  14       33.12       23.58      6.36 o 
  -5   7  14       34.80       23.85      6.98 o 
  -4   7  14       22.29       20.56     10.15 o 
  -3   7  14       27.69       10.85      6.19 o 
  -2   7  14       11.89        4.14      5.91 o 
  -1   7  14       13.40        2.77      9.78 o 
   0   7  14        1.00        0.83      4.68 o 
   1   7  14       11.57       14.69      5.71 o 
   2   7  14       11.59        7.47      5.54 o 
   3   7  14       33.08       43.05      8.50 o 
 -13   8  14        0.18       -0.42      4.64 o 
 -12   8  14        8.68        6.66      5.08 o 
 -11   8  14        0.36        7.86      6.17 o 
 -10   8  14        0.70       -5.14      4.91 o 
  -9   8  14        7.64       -1.10      4.85 o 
  -8   8  14        1.23       -0.71      4.55 o 
  -7   8  14       12.22       20.10      5.30 o 
  -6   8  14        1.20       -0.09      5.55 o 
  -5   8  14       52.85       53.86      7.94 o 
  -4   8  14        6.10        6.67      5.93 o 
  -3   8  14       15.27       25.50     11.95 o 
  -2   8  14        7.27        5.66      6.24 o 
  -1   8  14        1.09       18.72      6.95 o 
   0   8  14        0.69        0.52      6.32 o 
   1   8  14        3.29        7.33      5.35 o 
   2   8  14       35.96       49.28     11.34 o 
 -12   9  14        1.70       16.07     11.74 o 
 -11   9  14       14.20       34.50      7.52 o 
 -10   9  14        0.99       -2.89      4.72 o 
  -9   9  14        5.23        3.38      6.22 o 
  -8   9  14        1.36        2.96      5.23 o 
  -7   9  14        0.05       -0.22      4.88 o 
  -6   9  14       10.54        8.30      9.04 o 
  -5   9  14        8.38       31.36      8.25 o 
  -4   9  14        8.42       16.85      6.70 o 
  -3   9  14        3.54       -5.58      5.82 o 
  -2   9  14       17.90       18.55     13.27 o 
  -1   9  14        5.26       -7.48      5.93 o 
   0   9  14        3.75       -6.42      9.94 o 
 -10  10  14        0.19        0.31      6.87 o 
  -9  10  14        0.57        8.56      7.35 o 
  -8  10  14        0.16        3.46      9.78 o 
  -7  10  14        0.80        2.18      4.80 o 
  -6  10  14        2.14       -4.47      6.66 o 
  -5  10  14        2.95        5.57      6.47 o 
  -4  10  14        0.89        3.27      5.98 o 
  -3  10  14       15.01       13.13      7.29 o 
  -2  10  14        2.08        1.87      7.46 o 
 -15   0  15      157.09      173.97     16.50 o 
 -13   0  15        8.12       15.02      8.04 o 
 -11   0  15      510.95      428.63     22.84 o 
  -9   0  15      885.60      964.92     43.15 o 
  -7   0  15       89.51       99.09     13.11 o 
  -5   0  15        9.94        7.83      7.93 o 
  -3   0  15       60.34       50.54      8.57 o 
  -1   0  15      168.60      160.88     15.76 o 
   1   0  15       38.70       49.02      9.73 o 
   3   0  15       10.71       22.61      7.32 o 
 -16   1  15      230.96      235.37     24.64 o 
 -15   1  15       23.08       19.93      6.50 o 
 -14   1  15       24.36       23.01      6.77 o 
 -13   1  15       63.93       75.36      8.00 o 
 -12   1  15      169.04      177.40     12.21 o 
 -11   1  15       30.58       38.50      8.57 o 
 -10   1  15      520.90      528.21     15.18 o 
  -9   1  15        3.97        2.86      6.21 o 
  -8   1  15      383.24      461.72     31.67 o 
  -7   1  15       64.71       88.44      9.68 o 
  -6   1  15        1.14       -4.35      7.46 o 
  -5   1  15        2.83       -1.76      3.44 o 
  -4   1  15       17.91       13.86      3.56 o 
  -3   1  15       36.28       33.90      4.36 o 
  -2   1  15      120.79      142.10      8.25 o 
  -1   1  15       25.08       14.19      4.18 o 
   0   1  15      105.12      109.64      6.70 o 
   1   1  15        2.51       -0.63      4.04 o 
   2   1  15        5.01        4.66      4.63 o 
   3   1  15       17.55       22.14      5.10 o 
   4   1  15        0.07        6.04      4.93 o 
 -16   2  15        5.09        2.08      6.17 o 
 -15   2  15       42.13       52.34      8.45 o 
 -14   2  15      144.87      122.62      9.91 o 
 -13   2  15        8.70       12.04      5.57 o 
 -12   2  15       89.37       74.80      7.83 o 
 -11   2  15      328.76      338.70     11.73 o 
 -10   2  15       45.98       38.30      5.02 o 
  -9   2  15      173.32      166.60      8.44 o 
  -8   2  15        6.52        5.90      5.65 o 
  -7   2  15      241.97      207.44     12.11 o 
  -6   2  15       86.89       66.30      5.98 o 
  -5   2  15       43.89       29.35      4.98 o 
  -4   2  15      148.93      152.43      8.01 o 
  -3   2  15       86.21       87.55      5.68 o 
  -2   2  15       73.12       77.12      5.65 o 
  -1   2  15      158.17      178.18     11.52 o 
   0   2  15        5.03        5.64      4.26 o 
   1   2  15        1.94        4.78      4.24 o 
   2   2  15        5.90        4.08      4.48 o 
   3   2  15        1.23       -1.15      4.39 o 
   4   2  15       38.51       39.45      6.05 o 
 -16   3  15       39.21       44.62     14.70 o 
 -15   3  15       88.08      111.50     16.39 o 
 -14   3  15        9.77       -1.47      5.71 o 
 -13   3  15      210.03      227.66     25.70 o 
 -12   3  15      141.12      157.59     12.32 o 
 -11   3  15       79.56      101.01      7.23 o 
 -10   3  15      137.80      127.42      7.30 o 
  -9   3  15       21.64       13.32      4.66 o 
  -8   3  15       66.40       60.23      8.72 o 
  -7   3  15        6.02        6.31      5.37 o 
  -6   3  15       30.00       29.79      5.15 o 
  -5   3  15      205.74      195.02     20.44 o 
  -4   3  15      159.58      121.56      7.56 o 
  -3   3  15      265.72      271.55     10.94 o 
  -2   3  15       61.16       65.01      5.38 o 
  -1   3  15       31.92       20.72      4.65 o 
   0   3  15       10.17        3.43      4.13 o 
   1   3  15        7.15       13.32      4.46 o 
   2   3  15        4.07        2.64      4.54 o 
   3   3  15       22.77       31.57      5.31 o 
   4   3  15        2.86       -2.55      6.43 o 
 -15   4  15       15.88        8.43     13.80 o 
 -14   4  15      122.62      150.76     13.91 o 
 -13   4  15        1.74        9.00      5.84 o 
 -12   4  15      269.63      260.83     10.91 o 
 -11   4  15      136.13      141.95      8.08 o 
 -10   4  15       38.41       41.07      5.32 o 
  -9   4  15       13.23       21.73      5.70 o 
  -8   4  15        0.07        9.26      5.60 o 
  -7   4  15        0.37        3.14      5.22 o 
  -6   4  15      141.52      135.68      7.71 o 
  -5   4  15       89.02      101.79      9.06 o 
  -4   4  15      235.15      260.04     19.05 o 
  -3   4  15       42.03       51.36      6.19 o 
  -2   4  15      191.74      198.27      8.12 o 
  -1   4  15        0.97        2.03      3.93 o 
   0   4  15        0.13       -4.15      3.97 o 
   1   4  15        4.62       11.00      4.45 o 
   2   4  15       25.85       37.11      6.01 o 
   3   4  15        5.95        8.40      4.84 o 
 -15   5  15       16.19        2.35      7.56 o 
 -14   5  15        0.52        4.92      6.17 o 
 -13   5  15      232.63      246.35     11.00 o 
 -12   5  15        9.77       11.95      5.51 o 
 -11   5  15      105.96       93.53      7.09 o 
 -10   5  15       19.21       17.66      4.53 o 
  -9   5  15        4.86        8.35      4.78 o 
  -8   5  15        0.13        0.75      4.03 o 
  -7   5  15       53.86       58.60      6.14 o 
  -6   5  15       70.96       81.73      6.85 o 
  -5   5  15      173.37      154.13      8.52 o 
  -4   5  15      104.87       90.30      7.20 o 
  -3   5  15      140.69      158.25      8.79 o 
  -2   5  15        3.42       -1.44      4.76 o 
  -1   5  15       57.21       52.40      6.27 o 
   0   5  15       10.31        5.70      4.22 o 
   1   5  15        2.04       -4.09      4.72 o 
   2   5  15       33.87       34.71      6.44 o 
   3   5  15       65.37       68.44      8.20 o 
 -14   6  15       67.30       65.98      7.23 o 
 -13   6  15        0.56        4.19      6.17 o 
 -12   6  15      126.90      134.89     10.73 o 
 -11   6  15        0.11       -2.76      3.90 o 
 -10   6  15       20.75       24.34      6.64 o 
  -9   6  15       16.65       25.22      5.45 o 
  -8   6  15        0.01       -2.29      3.93 o 
  -7   6  15       14.02       10.36      4.78 o 
  -6   6  15      107.50      105.98      7.47 o 
  -5   6  15       86.62       83.80      7.74 o 
  -4   6  15       80.07       71.91      6.67 o 
  -3   6  15       23.33       15.11      6.39 o 
  -2   6  15       51.68       43.24      7.73 o 
  -1   6  15        4.09        4.50      6.35 o 
   0   6  15        2.84        2.25      5.95 o 
   1   6  15       77.66       71.57      8.44 o 
   2   6  15       25.06       23.96      5.79 o 
 -13   7  15       29.93       22.13      5.48 o 
 -12   7  15        0.05       -1.75      4.78 o 
 -11   7  15       16.99       18.54      8.69 o 
 -10   7  15       35.86       33.70      7.77 o 
  -9   7  15       18.51       17.98      4.57 o 
  -8   7  15       32.12       32.67      5.42 o 
  -7   7  15       22.60       35.58      6.98 o 
  -6   7  15       54.30       53.22      7.96 o 
  -5   7  15       78.54       79.80      8.63 o 
  -4   7  15       44.64       51.98      8.03 o 
  -3   7  15       57.56       74.33      8.86 o 
  -2   7  15        0.17        3.13      6.00 o 
  -1   7  15        1.13       -3.60      9.62 o 
   0   7  15       40.66       41.98      8.08 o 
   1   7  15       16.82       23.48     11.94 o 
 -12   8  15        1.01        6.27      4.47 o 
 -11   8  15        2.17        2.38      4.77 o 
 -10   8  15       10.11       15.36      6.55 o 
  -9   8  15       42.45       59.64      6.74 o 
  -8   8  15        3.90       12.20      6.34 o 
  -7   8  15       55.71       69.46     10.15 o 
  -6   8  15       24.02       10.44      7.67 o 
  -5   8  15       55.36       64.53      9.20 o 
  -4   8  15       27.10       24.41      7.40 o 
  -3   8  15        0.47       -8.75      5.83 o 
  -2   8  15       10.81       23.35      7.18 o 
  -1   8  15       13.86        1.59      6.54 o 
   0   8  15       17.14       18.50      7.37 o 
 -10   9  15        2.72        4.22      6.35 o 
  -9   9  15        8.92        6.56      5.09 o 
  -8   9  15       53.61       74.90      8.90 o 
  -7   9  15        4.91        1.85     12.37 o 
  -6   9  15       36.86       41.14      7.59 o 
  -5   9  15        0.11       11.55      6.64 o 
  -4   9  15       15.65        3.43      6.34 o 
  -3   9  15        2.91       -3.87      7.83 o 
  -2   9  15       16.80       18.72     15.97 o 
 -16   0  16        8.49       10.15     10.15 o 
 -14   0  16       13.20       11.53      9.10 o 
 -12   0  16       24.26       53.20      9.94 o 
 -10   0  16       12.08       27.07     11.00 o 
  -8   0  16       29.97       26.54     10.79 o 
  -6   0  16       18.30       11.84      9.10 o 
  -4   0  16        3.21        7.40      7.72 o 
  -2   0  16        3.02        4.53      5.68 o 
   0   0  16       48.48       58.14     11.79 o 
   2   0  16        0.99        6.74      9.31 o 
 -16   1  16        4.14       11.98      6.98 o 
 -15   1  16       23.68       37.56      8.83 o 
 -14   1  16        3.98        8.63      7.14 o 
 -13   1  16       42.55       48.71      7.32 o 
 -12   1  16        0.08       -1.58      6.82 o 
 -11   1  16       28.24       15.95      5.25 o 
 -10   1  16        1.68        6.36      6.61 o 
  -9   1  16       24.52       26.98      7.66 o 
  -8   1  16        6.86        8.41      6.47 o 
  -7   1  16       23.44       18.12      6.58 o 
  -6   1  16        0.42       -5.74      6.93 o 
  -5   1  16       21.27       19.10      7.83 o 
  -4   1  16        0.14        4.17      4.46 o 
  -3   1  16        1.88        7.38      4.09 o 
  -2   1  16        1.11       -1.79      3.82 o 
  -1   1  16       14.25       12.13      4.57 o 
   0   1  16        0.16        3.49      4.42 o 
   1   1  16       20.27       26.73      5.31 o 
   2   1  16        0.78        2.27      4.69 o 
   3   1  16        0.16       -1.05      4.58 o 
 -15   2  16        2.23        8.41      7.46 o 
 -14   2  16       26.18       23.41      7.04 o 
 -13   2  16        0.70        4.86      5.66 o 
 -12   2  16       59.00       71.31      6.54 o 
 -11   2  16        2.13       -3.57      8.30 o 
 -10   2  16        2.51        4.85      5.69 o 
  -9   2  16        0.36        2.96      5.98 o 
  -8   2  16       32.22       39.69      7.59 o 
  -7   2  16        0.25       -2.71      5.56 o 
  -6   2  16       10.10        9.16      6.66 o 
  -5   2  16        0.76        4.65      4.30 o 
  -4   2  16        0.61       -1.83      4.35 o 
  -3   2  16       22.90       20.25      5.51 o 
  -2   2  16       15.11       15.49      4.43 o 
  -1   2  16        4.61       12.45      4.58 o 
   0   2  16        2.53       -1.94      4.11 o 
   1   2  16        1.49       -5.51      5.60 o 
   2   2  16       13.64       15.54      5.17 o 
 -15   3  16        0.63       -1.98      5.96 o 
 -14   3  16        0.46       -3.14      6.24 o 
 -13   3  16        6.10        3.68      5.59 o 
 -12   3  16        0.62       -2.42      4.22 o 
 -11   3  16       39.35       46.54      7.44 o 
 -10   3  16       12.87       21.69      6.76 o 
  -9   3  16       18.01       10.31      6.03 o 
  -8   3  16        3.69        6.95      5.68 o 
  -7   3  16       23.91       26.79      9.99 o 
  -6   3  16        5.79        4.94      4.47 o 
  -5   3  16       11.28       16.79      5.18 o 
  -4   3  16        7.44        3.51      5.89 o 
  -3   3  16        8.06        6.79      5.09 o 
  -2   3  16       17.88       37.77      6.22 o 
  -1   3  16        8.96        7.39      4.56 o 
   0   3  16        6.16        9.60      4.45 o 
   1   3  16       10.40       14.39      4.96 o 
   2   3  16        0.45        3.10      4.98 o 
 -15   4  16        9.98       -0.44      6.09 o 
 -14   4  16        1.87       15.68      6.33 o 
 -13   4  16        0.26        5.31      6.08 o 
 -12   4  16        0.59        1.49      4.23 o 
 -11   4  16        3.90        0.77      5.78 o 
 -10   4  16       12.55        6.03      6.00 o 
  -9   4  16        6.13        0.61      5.57 o 
  -8   4  16       17.52       13.84      6.24 o 
  -7   4  16        3.36        0.23      5.30 o 
  -6   4  16       21.95       30.51      5.64 o 
  -5   4  16        1.57       -0.72      4.25 o 
  -4   4  16       21.56       10.77      5.07 o 
  -3   4  16        4.78        3.35      4.69 o 
  -2   4  16       41.53       28.79      6.11 o 
  -1   4  16        9.96       12.01      4.47 o 
   0   4  16        5.35        5.41      4.46 o 
   1   4  16        4.69        4.38      4.59 o 
   2   4  16       15.88       13.51      6.62 o 
 -14   5  16        0.33        8.42      5.04 o 
 -13   5  16        0.06        6.27      4.71 o 
 -12   5  16        0.67       -4.26      4.08 o 
 -11   5  16        1.92        4.25      9.31 o 
 -10   5  16        3.78        3.40      5.76 o 
  -9   5  16        0.25       -4.26      5.39 o 
  -8   5  16       11.87        9.74      6.17 o 
  -7   5  16        1.70        6.37      4.51 o 
  -6   5  16        7.31       -0.17      4.60 o 
  -5   5  16       45.78       48.04      6.31 o 
  -4   5  16        0.51        0.25      4.60 o 
  -3   5  16        3.09        3.88      4.95 o 
  -2   5  16        1.12       -1.04      4.96 o 
  -1   5  16       18.91       31.14      6.79 o 
   0   5  16        3.21        7.05      5.09 o 
   1   5  16       13.63       18.32      5.85 o 
 -13   6  16        0.79        3.82      4.77 o 
 -12   6  16        4.44       14.81      6.58 o 
 -11   6  16        4.26        5.13      6.07 o 
 -10   6  16        0.86       -1.06      5.45 o 
  -9   6  16        7.24       16.15      6.61 o 
  -8   6  16        5.42        8.22      7.03 o 
  -7   6  16        1.52        1.27      4.60 o 
  -6   6  16       22.17       29.97      5.63 o 
  -5   6  16        3.92        1.98      4.63 o 
  -4   6  16        1.80       -0.01      6.16 o 
  -3   6  16        0.11       -8.18      5.45 o 
  -2   6  16        1.25        6.19      6.58 o 
  -1   6  16        5.86        4.22      6.54 o 
   0   6  16       13.82       15.96      7.77 o 
 -12   7  16        6.12        4.28      6.33 o 
 -11   7  16        9.41        8.63      5.37 o 
 -10   7  16        3.18       15.09      6.05 o 
  -9   7  16        0.03        3.49      5.76 o 
  -8   7  16       13.66       15.52      6.24 o 
  -7   7  16       24.42       29.61      7.13 o 
  -6   7  16        0.23       -6.92      5.45 o 
  -5   7  16        4.33        0.68      5.86 o 
  -4   7  16        0.54        8.01      8.09 o 
  -3   7  16        0.09        1.95      8.72 o 
  -2   7  16       13.84       19.47      7.58 o 
  -1   7  16        0.71        6.33      6.84 o 
 -10   8  16       13.52       23.37      9.41 o 
  -9   8  16       10.63       -9.94      6.77 o 
  -8   8  16        4.36        7.33      5.89 o 
  -7   8  16        1.69        6.79      5.55 o 
  -6   8  16       11.70       16.00     14.01 o 
  -5   8  16        1.33        0.55      5.98 o 
  -4   8  16       12.31       15.45      6.97 o 
  -3   8  16        9.71       12.70      7.07 o 
 -15   0  17       31.22       26.54      9.62 o 
 -13   0  17       45.08       48.65     10.36 o 
 -11   0  17      145.52      146.68     16.92 o 
  -9   0  17      336.28      352.48     23.58 o 
  -7   0  17       24.68       16.71     10.36 o 
  -5   0  17       11.01       12.90      9.62 o 
  -3   0  17       74.58       75.17     12.74 o 
  -1   0  17      142.43      103.19     11.47 o 
   1   0  17       42.27       51.80      8.78 o 
 -15   1  17       34.83       33.97      7.33 o 
 -14   1  17        0.12        8.69     12.06 o 
 -13   1  17        5.29       10.64      5.76 o 
 -12   1  17       64.60       50.63     11.84 o 
 -11   1  17        3.56        9.91      7.83 o 
 -10   1  17      213.22      212.83     14.81 o 
  -9   1  17       40.25       32.49      8.18 o 
  -8   1  17      113.74      128.66     16.76 o 
  -7   1  17        3.78       -3.23      6.02 o 
  -6   1  17        1.10        0.33      7.30 o 
  -5   1  17        0.70       -1.41      6.06 o 
  -4   1  17       37.20       39.40      7.74 o 
  -3   1  17        3.42        6.55      5.41 o 
  -2   1  17      120.30      126.02      7.24 o 
  -1   1  17        2.97       11.05      4.80 o 
   0   1  17       68.91       90.04      7.05 o 
   1   1  17        2.73        6.58      4.83 o 
 -14   2  17       56.58       68.67      8.71 o 
 -13   2  17        6.93        3.11      5.86 o 
 -12   2  17       12.83       15.46      6.94 o 
 -11   2  17       79.97       72.70      9.24 o 
 -10   2  17        1.98        9.15      6.68 o 
  -9   2  17      137.10      144.81     11.51 o 
  -8   2  17       78.95       98.03     10.02 o 
  -7   2  17       54.00       62.81     11.21 o 
  -6   2  17       17.30       18.16      7.10 o 
  -5   2  17        3.47        2.59      5.83 o 
  -4   2  17       13.61       10.76      4.98 o 
  -3   2  17      103.16      121.01      8.47 o 
  -2   2  17        7.63        5.88      5.40 o 
  -1   2  17       84.42       93.88      6.97 o 
   0   2  17        3.22        0.06      4.44 o 
   1   2  17        8.48       12.22      4.92 o 
 -14   3  17       25.77       18.42      5.37 o 
 -13   3  17       32.67       31.24      7.32 o 
 -12   3  17       38.51       47.79      8.06 o 
 -11   3  17        1.27        7.69      6.09 o 
 -10   3  17       23.35       39.76      9.62 o 
  -9   3  17       37.50       32.56      8.67 o 
  -8   3  17       90.04       84.46      9.42 o 
  -7   3  17       64.35       61.45      8.67 o 
  -6   3  17        2.05       -3.10      5.55 o 
  -5   3  17       32.65       36.33      6.89 o 
  -4   3  17        8.66        6.83      5.07 o 
  -3   3  17       11.91       21.83      5.76 o 
  -2   3  17      100.54      121.40     12.29 o 
  -1   3  17        0.59       -7.14      5.41 o 
   0   3  17       10.36       11.36      6.59 o 
 -14   4  17       63.94       60.19      6.89 o 
 -13   4  17        5.49       13.56      6.88 o 
 -12   4  17       10.58       10.47      8.25 o 
 -11   4  17        8.11        6.54      6.49 o 
 -10   4  17        7.30        7.12      6.11 o 
  -9   4  17       10.10       17.94      6.84 o 
  -8   4  17       67.41       61.31      8.75 o 
  -7   4  17        8.23       11.82      6.38 o 
  -6   4  17       63.17       77.45      9.34 o 
  -5   4  17        0.90        2.00      4.82 o 
  -4   4  17       24.60       25.89      5.74 o 
  -3   4  17       19.19       13.36      5.42 o 
  -2   4  17        1.07       -0.43      5.19 o 
  -1   4  17       12.49        9.01      5.03 o 
   0   4  17        2.99        9.55      5.83 o 
 -13   5  17       57.06       64.14      8.79 o 
 -12   5  17       15.90       20.20      9.52 o 
 -11   5  17        4.08       14.91      6.49 o 
 -10   5  17        0.21        2.43      6.28 o 
  -9   5  17       34.67       54.41     12.06 o 
  -8   5  17        9.17       19.52      7.07 o 
  -7   5  17       59.05       51.29      8.04 o 
  -6   5  17        3.10       -0.31      4.84 o 
  -5   5  17        8.83       12.55      5.25 o 
  -4   5  17        0.06        0.36      4.72 o 
  -3   5  17       13.85        7.17      4.98 o 
  -2   5  17        2.73       -5.60      4.32 o 
  -1   5  17        0.37       -3.24     12.69 o 
 -12   6  17        5.97       13.69      6.69 o 
 -11   6  17       51.95       55.24      8.60 o 
 -10   6  17       18.34       15.67      6.57 o 
  -9   6  17        0.55       -7.45      6.03 o 
  -8   6  17       36.88       51.11     14.07 o 
  -7   6  17        6.66       10.76      8.09 o 
  -6   6  17        7.85        7.87      5.15 o 
  -5   6  17        2.50        7.99      6.08 o 
  -4   6  17       10.37       13.51      7.24 o 
  -3   6  17        0.27       -2.38      5.60 o 
  -2   6  17        0.27      -12.63     12.48 o 
 -10   7  17       30.67       13.43      9.84 o 
  -9   7  17        7.12        1.48      8.04 o 
  -8   7  17        2.84        7.30      8.14 o 
  -7   7  17        8.38        7.18      6.35 o 
  -6   7  17        8.79       12.90      6.73 o 
  -5   7  17        9.71       10.21      6.28 o 
  -4   7  17        5.21       21.22      6.88 o 
 -14   0  18        0.05      -11.32      8.04 o 
 -12   0  18        4.15       -3.17      9.20 o 
 -10   0  18       37.79       31.30     11.95 o 
  -8   0  18       14.10       29.51     10.47 o 
  -6   0  18        1.19        1.69      8.99 o 
  -4   0  18        3.87       19.88     10.05 o 
  -2   0  18       26.14       11.53     11.21 o 
 -13   1  18        3.96        9.56      6.84 o 
 -12   1  18        0.69        4.75      6.88 o 
 -11   1  18       27.60       41.68      8.56 o 
 -10   1  18        3.47       -0.58      6.84 o 
  -9   1  18       17.22       32.28      9.15 o 
  -8   1  18        2.21        2.73      6.74 o 
  -7   1  18        2.70       -7.57      5.92 o 
  -6   1  18        0.50        2.26      6.24 o 
  -5   1  18        0.74       -7.53      6.72 o 
  -4   1  18        0.18        6.22      6.39 o 
  -3   1  18       24.70       20.01      7.78 o 
  -2   1  18        0.02        7.60      5.81 o 
  -1   1  18       13.34        1.77      4.61 o 
 -13   2  18        6.58       -2.09      5.84 o 
 -12   2  18       11.66       13.17      6.55 o 
 -11   2  18        0.15        1.39      6.44 o 
 -10   2  18        9.52       18.31      6.88 o 
  -9   2  18        2.84       -1.27      7.40 o 
  -8   2  18       16.09       13.92      7.25 o 
  -7   2  18        0.09        8.16      6.69 o 
  -6   2  18        1.82        7.15      6.92 o 
  -5   2  18        0.25        3.50      6.44 o 
  -4   2  18        3.33       -3.17      9.68 o 
  -3   2  18        4.63        2.99      7.81 o 
  -2   2  18       30.66       36.70     10.77 o 
  -1   2  18        0.09       -4.13      5.34 o 
 -13   3  18        0.52        0.69      7.51 o 
 -12   3  18       17.09       18.75     17.98 o 
 -11   3  18        1.20        5.71      6.27 o 
 -10   3  18        2.47       17.33      6.74 o 
  -9   3  18       32.39       43.37      8.07 o 
  -8   3  18        0.16       -0.43      7.03 o 
  -7   3  18       10.46       12.98      6.64 o 
  -6   3  18        0.45       -4.18      6.04 o 
  -5   3  18        3.08        1.36      6.28 o 
  -4   3  18        6.78       -2.49      6.71 o 
  -3   3  18        5.02        7.07      5.52 o 
  -2   3  18        0.85       -0.16      5.32 o 
 -12   4  18        4.17        4.32      6.09 o 
 -11   4  18       18.97       28.10      7.08 o 
 -10   4  18        6.01        4.45      6.82 o 
  -9   4  18        1.35        7.81      6.58 o 
  -8   4  18       45.95       43.04      8.13 o 
  -7   4  18        2.11       -8.69      6.09 o 
  -6   4  18        0.19       11.06      6.84 o 
  -5   4  18        1.18       -8.28      6.24 o 
  -4   4  18        8.74       17.77      6.36 o 
  -3   4  18        5.77        6.21      5.05 o 
 -11   5  18        5.14       -0.11      6.13 o 
 -10   5  18        0.35        6.26      6.12 o 
  -9   5  18       18.13       34.17      7.69 o 
  -8   5  18        0.89        1.58      6.02 o 
  -7   5  18       18.04       33.94      8.09 o 
  -6   5  18        0.06        4.72      6.04 o 
  -5   5  18        3.91        1.18      5.16 o 
  -4   5  18        0.18       -1.28      5.25 o 
  -9   6  18        2.77        4.54      6.17 o 
  -8   6  18       18.09       22.68     10.73 o 
  -7   6  18        0.03       -8.57      7.72 o 
  -6   6  18        0.87       -2.43      8.35 o 
 -11   0  19        8.69       33.52     12.06 o 
  -9   0  19        2.21        7.09      9.52 o 
  -7   0  19       13.28        9.20     10.26 o 
  -5   0  19        5.39       10.58      9.84 o 
 -11   1  19        1.27        5.42      6.97 o 
 -10   1  19        1.40        5.19      6.54 o 
  -9   1  19       18.64       15.85      7.49 o 
  -8   1  19       15.43       16.37      7.58 o 
  -7   1  19        1.46       -1.27      7.72 o 
  -6   1  19        8.46        8.27      6.77 o 
  -5   1  19        0.03       -6.70      6.40 o 
  -4   1  19        0.88       -7.85      9.99 o 
 -11   2  19        0.03        4.82      9.41 o 
 -10   2  19       14.90        7.72      6.89 o 
  -9   2  19        0.67        3.22      7.17 o 
  -8   2  19       31.00       37.17      8.71 o 
  -7   2  19        8.10       11.34      7.18 o 
  -6   2  19        6.13        3.75      6.95 o 
  -5   2  19        0.92        0.79      7.03 o 
  -4   2  19        3.59       -0.11      6.74 o 
 -10   3  19        4.83        6.54      6.72 o 
  -9   3  19       46.23       34.75      7.83 o 
  -8   3  19        4.38       11.95      7.06 o 
  -7   3  19       32.75       39.49      8.34 o 
  -6   3  19        0.22       -6.17      5.86 o 
  -5   3  19        0.20        2.39      6.99 o 
                                                 
